# Supplementary material for: Diphenyl­methyl benzoate
Source: Acta Crystallogr Sect E Struct Rep Online. 2012 Dec 12;69(Pt 1):o81. doi: 10.1107/S1600536812050064 (PMC3588375; doi:10.1107/S1600536812050064)
Supplement: Supplementary file 1 [file e-69-00o81-sup1.cif]

##############################################################################
#                                                                            #
# This CIF contains the data in a paper accepted for publication in          #
# Acta Crystallographica Section E. It conforms to the requirements of       #
# Notes for Authors for Acta Crystallographica Section E, and has been       #
# peer reviewed under the auspices of the IUCr Commission on Journals.       #
#                                                                            #
# Full details of the Crystallographic Information File format               #
# are given in the paper "The Crystallographic Information File (CIF):       #
# a New Standard Archive File for Crystallography" by S. R. Hall, F. H.      #
# Allen and I. D. Brown [Acta Cryst. (1991), A47, 655-685].                  #
#                                                                            #
# The current version of the core CIF dictionary is obtainable from          #
# ftp://ftp.iucr.org/pub/cif_core.dic.                                       #
#                                                                            #
# Software is freely available for graphical display of the structure(s)     #
# in this CIF. For information consult the CIF software page                 #
# http://www.iucr.org/resources/cif/software.                                #
#                                                                            #
# This file may be used for bona fide research purposes within the           #
# scientific community so long as proper attribution is given to the journal # 
# article from which it was obtained.                                        #
#                                                                            #
##############################################################################
data_global
_audit_creation_method     SHELXL-97
_journal_date_recd_electronic     2012-11-30
_journal_date_accepted     2012-12-06
_journal_name_full     'Acta Crystallographica, Section E'
_journal_year     2013
_journal_volume     69
_journal_issue      1
_journal_page_first     o81
_journal_page_last     o81
_journal_paper_category     QO
_journal_paper_doi     10.1107/S1600536812050064
_journal_coeditor_code     LH5566
_publ_contact_author_name     'Jasinski, Jerry P.'
_publ_contact_author_address
;
Department of Chemistry
Keene State College
229 Main Street
Keene, New Hampshire 03435, USA
;
_publ_contact_author_email     jjasinski@keene.edu
_publ_contact_author_fax     ?
_publ_contact_author_phone     '603 358-2563'
_publ_section_title
;
Diphenylmethyl benzoate
;
loop_
    _publ_author_name
    _publ_author_address
    'Kaur, Manpreet'
;
Department of Studies in Chemistry
University of Mysore
Manasagangotri, Mysore 570 006, India
;
    'Jasinski, Jerry P.'
;
Department of Chemistry
Keene State College
229 Main Street
Keene, NH 03435-2001, USA
;
    'Keeley, Amanda C.'
;
Department of Chemistry
Keene State College
229 Main Street
Keene, NH 03435-2001, USA
;
    'Yathirajan, H. S.'
;
Department of Studies in Chemistry
University of Mysore
Manasagangotri, Mysore 570 006, India
;
    'Siddegowda, M. S.'
;
R. L. Fine Chem
Bengaluru, 560 064, India
;
data_I
_chemical_name_systematic
;
Diphenylmethyl benzoate
;
_chemical_name_common     ?
_chemical_formula_moiety     'C20 H16 O2'
_chemical_formula_sum     'C20 H16 O2'
_chemical_formula_iupac     'C20 H16 O2'
_chemical_formula_weight     288.33
_chemical_melting_point     ?
_symmetry_cell_setting     monoclinic
_symmetry_space_group_name_H-M     'P 21'
_symmetry_space_group_name_Hall     'P 2yb'
loop_
    _symmetry_equiv_pos_as_xyz
    'x, y, z'
    '-x, y+1/2, -z'
_cell_length_a     5.75357(19)
_cell_length_b     16.0368(5)
_cell_length_c     8.3114(3)
_cell_angle_alpha     90.0
_cell_angle_beta     95.340(3)
_cell_angle_gamma     90.0
_cell_volume     763.55(4)
_cell_formula_units_Z     2
_cell_measurement_reflns_used     2446
_cell_measurement_theta_min     5.3409
_cell_measurement_theta_max     72.3490
_cell_measurement_temperature     173(2)
_exptl_crystal_description     block
_exptl_crystal_colour     colorless
_exptl_crystal_size_max     0.38
_exptl_crystal_size_mid     0.26
_exptl_crystal_size_min     0.24
_exptl_crystal_density_diffrn     1.254
_exptl_crystal_density_meas     ?
_exptl_crystal_density_method     'not measured'
_exptl_crystal_F_000     304
_exptl_absorpt_coefficient_mu     0.633
_exptl_absorpt_correction_type     multi-scan
_exptl_absorpt_process_details
;
(CrysAlis PRO and CrysAlis RED; Agilent, 2012)
;
_exptl_absorpt_correction_T_min     0.91171
_exptl_absorpt_correction_T_max     1.00000
_exptl_special_details     ?
_diffrn_ambient_temperature     173(2)
_diffrn_radiation_type     CuK\a
_diffrn_radiation_wavelength     1.54184
_diffrn_radiation_source     'Enhance (Cu) X-ray Source'
_diffrn_radiation_monochromator     graphite
_diffrn_measurement_device_type     'Agilent Xcalibur (Eos, Gemini)'
_diffrn_measurement_method     '\w scans'
_diffrn_detector_area_resol_mean     16.0416
_diffrn_reflns_number     4414
_diffrn_reflns_av_R_equivalents     0.0215
_diffrn_reflns_av_sigmaI/netI     0.0264
_diffrn_reflns_theta_min     5.35
_diffrn_reflns_theta_max     72.49
_diffrn_reflns_theta_full     67.50
_diffrn_measured_fraction_theta_max     0.988
_diffrn_measured_fraction_theta_full     1.000
_diffrn_reflns_limit_h_min     -7
_diffrn_reflns_limit_h_max     5
_diffrn_reflns_limit_k_min     -17
_diffrn_reflns_limit_k_max     19
_diffrn_reflns_limit_l_min     -6
_diffrn_reflns_limit_l_max     10
_refine_special_details
;
Refinement of <i>F</i>^2^ against ALL reflections. The weighted <i>R</i>-factor
<i>wR</i> and goodness of fit <i>S</i> are based on <i>F</i>^2^, conventional
<i>R</i>-factors <i>R</i> are based on <i>F</i>, with <i>F</i> set to zero for
negative <i>F</i>^2^. The threshold expression of <i>F</i>^2^ >
\s(<i>F</i>^2^) is used only for calculating <i>R</i>-factors(gt) <i>etc</i>.
and is not relevant to the choice of reflections for refinement.
<i>R</i>-factors based on <i>F</i>^2^ are statistically about twice as large
as those based on <i>F</i>, and <i>R</i>- factors based on ALL data will be
even larger.
;
_reflns_number_total     2659
_reflns_number_gt     2528
_reflns_threshold_expression     I>2\s(I)
_refine_ls_structure_factor_coef     Fsqd
_refine_ls_matrix_type     full
_refine_ls_R_factor_all     0.0374
_refine_ls_R_factor_gt     0.0351
_refine_ls_wR_factor_gt     0.0920
_refine_ls_wR_factor_ref     0.0944
_refine_ls_goodness_of_fit_ref     1.064
_refine_ls_restrained_S_all     1.064
_refine_ls_number_reflns     2659
_refine_ls_number_parameters     200
_refine_ls_number_restraints     1
_refine_ls_hydrogen_treatment     constr
_refine_ls_weighting_scheme     calc
_refine_ls_weighting_details
         'calc w=1/[\s^2^(Fo^2^)+(0.0518P)^2^+0.0520P] where P=(Fo^2^+2Fc^2^)/3'
_atom_sites_solution_hydrogens     geom
_atom_sites_solution_primary     direct
_atom_sites_solution_secondary     difmap
_refine_ls_shift/su_max     0.000
_refine_ls_shift/su_mean     0.000
_refine_diff_density_max     0.212
_refine_diff_density_min     -0.151
_refine_ls_extinction_method     '<i>SHELXL97</i> (Sheldrick, 2008)'
_refine_ls_extinction_coef     0.0104(11)
_refine_ls_extinction_expression
                                  'Fc^*^=kFc[1+0.001xFc^2^\l^3^/sin(2\q)]^-1/4^'
_refine_ls_abs_structure_details     'Flack (1983) 1120 Friedel pairs'
_refine_ls_abs_structure_Flack     0.0(2)
loop_
    _atom_type_symbol
    _atom_type_description
    _atom_type_scat_dispersion_real
    _atom_type_scat_dispersion_imag
    _atom_type_scat_source
    'C' 'C' 0.0181 0.0091
                         'International Tables Vol C Tables 4.2.6.8 and 6.1.1.4'
    'H' 'H' 0.0000 0.0000
                         'International Tables Vol C Tables 4.2.6.8 and 6.1.1.4'
    'O' 'O' 0.0492 0.0322
                         'International Tables Vol C Tables 4.2.6.8 and 6.1.1.4'
_computing_data_collection     '<i>CrysAlis PRO</i> (Agilent, 2012)'
_computing_cell_refinement     '<i>CrysAlis PRO</i> (Agilent, 2012)'
_computing_data_reduction     '<i>CrysAlis RED</i> (Agilent, 2012)'
_computing_structure_solution     '<i>SHELXS97</i> (Sheldrick, 2008)'
_computing_structure_refinement     '<i>SHELXL97</i> (Sheldrick, 2008)'
_computing_molecular_graphics     '<i>SHELXTL</i> (Sheldrick, 2008)'
_computing_publication_material     '<i>SHELXTL</i> (Sheldrick, 2008)'
loop_
    _atom_site_type_symbol
    _atom_site_label
    _atom_site_fract_x
    _atom_site_fract_y
    _atom_site_fract_z
    _atom_site_U_iso_or_equiv
    _atom_site_adp_type
    _atom_site_calc_flag
    _atom_site_refinement_flags
    _atom_site_occupancy
    _atom_site_symmetry_multiplicity
    _atom_site_disorder_assembly
    _atom_site_disorder_group
    O O1 0.2173(2) 0.33454(8) 0.50213(15) 0.0376(3) Uani d . 1 1 . .
    O O2 -0.1042(2) 0.31628(10) 0.63104(18) 0.0495(4) Uani d . 1 1 . .
    C C1 0.1598(3) 0.42599(10) 0.7144(2) 0.0312(4) Uani d . 1 1 . .
    C C2 0.3646(3) 0.46769(11) 0.6891(2) 0.0364(4) Uani d . 1 1 . .
    H H2 0.4547 0.4498 0.6085 0.044 Uiso calc R 1 1 . .
    C C3 0.4349(4) 0.53567(12) 0.7833(2) 0.0434(4) Uani d . 1 1 . .
    H H3 0.5709 0.5640 0.7648 0.052 Uiso calc R 1 1 . .
    C C4 0.3036(4) 0.56172(13) 0.9049(2) 0.0465(5) Uani d . 1 1 . .
    H H4 0.3514 0.6074 0.9685 0.056 Uiso calc R 1 1 . .
    C C5 0.1008(4) 0.51969(13) 0.9320(2) 0.0491(5) Uani d . 1 1 . .
    H H5 0.0133 0.5370 1.0145 0.059 Uiso calc R 1 1 . .
    C C6 0.0279(3) 0.45254(12) 0.8375(2) 0.0407(4) Uani d . 1 1 . .
    H H6 -0.1092 0.4248 0.8556 0.049 Uiso calc R 1 1 . .
    C C7 0.0735(3) 0.35370(11) 0.6150(2) 0.0329(4) Uani d . 1 1 . .
    C C8 0.1615(3) 0.26034(11) 0.4044(2) 0.0339(4) Uani d . 1 1 . .
    H H8 -0.0074 0.2579 0.3758 0.041 Uiso calc R 1 1 . .
    C C9 0.2833(3) 0.27104(10) 0.2523(2) 0.0350(4) Uani d . 1 1 . .
    C C10 0.4936(3) 0.31388(13) 0.2513(2) 0.0408(4) Uani d . 1 1 . .
    H H10 0.5615 0.3381 0.3459 0.049 Uiso calc R 1 1 . .
    C C11 0.6021(4) 0.32051(14) 0.1099(3) 0.0459(5) Uani d . 1 1 . .
    H H11 0.7420 0.3495 0.1101 0.055 Uiso calc R 1 1 . .
    C C12 0.5040(4) 0.28435(12) -0.0315(2) 0.0452(5) Uani d . 1 1 . .
    H H12 0.5776 0.2890 -0.1261 0.054 Uiso calc R 1 1 . .
    C C13 0.2964(4) 0.24132(14) -0.0317(2) 0.0459(5) Uani d . 1 1 . .
    H H13 0.2304 0.2166 -0.1264 0.055 Uiso calc R 1 1 . .
    C C14 0.1859(3) 0.23482(12) 0.1092(2) 0.0400(4) Uani d . 1 1 . .
    H H14 0.0455 0.2060 0.1081 0.048 Uiso calc R 1 1 . .
    C C15 0.2380(3) 0.18357(11) 0.50053(19) 0.0327(4) Uani d . 1 1 . .
    C C16 0.4629(3) 0.17795(12) 0.5773(2) 0.0381(4) Uani d . 1 1 . .
    H H16 0.5683 0.2212 0.5672 0.046 Uiso calc R 1 1 . .
    C C17 0.5304(4) 0.10861(14) 0.6684(2) 0.0456(5) Uani d . 1 1 . .
    H H17 0.6804 0.1056 0.7204 0.055 Uiso calc R 1 1 . .
    C C18 0.3756(4) 0.04356(13) 0.6827(2) 0.0494(5) Uani d . 1 1 . .
    H H18 0.4206 -0.0028 0.7452 0.059 Uiso calc R 1 1 . .
    C C19 0.1538(4) 0.04782(13) 0.6037(3) 0.0514(5) Uani d . 1 1 . .
    H H19 0.0504 0.0038 0.6115 0.062 Uiso calc R 1 1 . .
    C C20 0.0851(4) 0.11732(13) 0.5130(2) 0.0421(4) Uani d . 1 1 . .
    H H20 -0.0644 0.1197 0.4601 0.051 Uiso calc R 1 1 . .
loop_
    _atom_site_aniso_label
    _atom_site_aniso_U_11
    _atom_site_aniso_U_22
    _atom_site_aniso_U_33
    _atom_site_aniso_U_12
    _atom_site_aniso_U_13
    _atom_site_aniso_U_23
    O1 0.0385(7) 0.0341(7) 0.0422(7) -0.0057(5) 0.0136(5) -0.0087(5)
    O2 0.0401(7) 0.0565(9) 0.0543(8) -0.0152(6) 0.0172(6) -0.0205(7)
    C1 0.0333(8) 0.0287(8) 0.0316(8) 0.0040(6) 0.0032(6) 0.0031(6)
    C2 0.0354(9) 0.0348(9) 0.0396(9) -0.0008(7) 0.0058(7) 0.0002(7)
    C3 0.0415(10) 0.0386(10) 0.0494(11) -0.0062(8) 0.0002(8) 0.0021(9)
    C4 0.0569(12) 0.0358(10) 0.0451(10) -0.0034(9) -0.0047(9) -0.0076(8)
    C5 0.0602(13) 0.0475(12) 0.0410(11) 0.0031(10) 0.0129(9) -0.0103(9)
    C6 0.0410(10) 0.0402(10) 0.0419(10) -0.0016(8) 0.0082(8) -0.0030(8)
    C7 0.0318(8) 0.0333(9) 0.0340(8) 0.0016(7) 0.0047(7) -0.0001(7)
    C8 0.0327(8) 0.0345(9) 0.0349(8) -0.0039(7) 0.0050(7) -0.0062(7)
    C9 0.0395(9) 0.0303(9) 0.0354(8) 0.0045(7) 0.0056(7) 0.0010(7)
    C10 0.0428(10) 0.0413(10) 0.0393(9) -0.0018(8) 0.0088(8) -0.0016(8)
    C11 0.0495(11) 0.0415(11) 0.0487(10) 0.0004(9) 0.0152(8) 0.0058(9)
    C12 0.0589(12) 0.0427(11) 0.0363(9) 0.0099(9) 0.0172(9) 0.0070(8)
    C13 0.0609(12) 0.0443(11) 0.0324(9) 0.0086(9) 0.0032(8) -0.0021(8)
    C14 0.0420(9) 0.0379(10) 0.0401(9) 0.0039(8) 0.0035(8) -0.0035(8)
    C15 0.0374(9) 0.0340(9) 0.0282(8) -0.0040(7) 0.0108(7) -0.0075(6)
    C16 0.0391(10) 0.0423(10) 0.0338(9) -0.0060(8) 0.0076(7) -0.0023(7)
    C17 0.0448(11) 0.0580(13) 0.0349(9) 0.0062(9) 0.0083(8) 0.0008(9)
    C18 0.0722(15) 0.0392(11) 0.0382(10) 0.0059(10) 0.0123(9) 0.0006(8)
    C19 0.0683(14) 0.0364(11) 0.0504(11) -0.0152(10) 0.0108(10) -0.0032(9)
    C20 0.0421(10) 0.0423(10) 0.0427(10) -0.0100(8) 0.0073(8) -0.0065(8)
_geom_special_details
;
 All esds (except the esd in the dihedral angle between two l.s. planes)
 are estimated using the full covariance matrix.  The cell esds are taken
 into account individually in the estimation of esds in distances, angles
 and torsion angles; correlations between esds in cell parameters are only
 used when they are defined by crystal symmetry.  An approximate (isotropic)
 treatment of cell esds is used for estimating esds involving l.s. planes.
;
loop_
    _geom_bond_atom_site_label_1
    _geom_bond_atom_site_label_2
    _geom_bond_site_symmetry_2
    _geom_bond_distance
    _geom_bond_publ_flag
    O1 C7 . 1.343(2) ?
    O1 C8 . 1.460(2) ?
    O2 C7 . 1.203(2) ?
    C1 C2 . 1.388(2) ?
    C1 C6 . 1.396(2) ?
    C1 C7 . 1.482(2) ?
    C2 C3 . 1.381(3) ?
    C2 H2 . 0.9300 ?
    C3 C4 . 1.382(3) ?
    C3 H3 . 0.9300 ?
    C4 C5 . 1.384(3) ?
    C4 H4 . 0.9300 ?
    C5 C6 . 1.375(3) ?
    C5 H5 . 0.9300 ?
    C6 H6 . 0.9300 ?
    C8 C15 . 1.511(3) ?
    C8 C9 . 1.511(2) ?
    C8 H8 . 0.9800 ?
    C9 C10 . 1.392(3) ?
    C9 C14 . 1.394(3) ?
    C10 C11 . 1.385(3) ?
    C10 H10 . 0.9300 ?
    C11 C12 . 1.383(3) ?
    C11 H11 . 0.9300 ?
    C12 C13 . 1.379(3) ?
    C12 H12 . 0.9300 ?
    C13 C14 . 1.387(3) ?
    C13 H13 . 0.9300 ?
    C14 H14 . 0.9300 ?
    C15 C20 . 1.390(2) ?
    C15 C16 . 1.392(2) ?
    C16 C17 . 1.380(3) ?
    C16 H16 . 0.9300 ?
    C17 C18 . 1.384(3) ?
    C17 H17 . 0.9300 ?
    C18 C19 . 1.381(3) ?
    C18 H18 . 0.9300 ?
    C19 C20 . 1.382(3) ?
    C19 H19 . 0.9300 ?
    C20 H20 . 0.9300 ?
loop_
    _geom_angle_atom_site_label_1
    _geom_angle_atom_site_label_2
    _geom_angle_atom_site_label_3
    _geom_angle_site_symmetry_1
    _geom_angle_site_symmetry_3
    _geom_angle
    _geom_angle_publ_flag
    C7 O1 C8 . . 117.21(13) ?
    C2 C1 C6 . . 119.42(17) ?
    C2 C1 C7 . . 122.53(15) ?
    C6 C1 C7 . . 118.05(16) ?
    C3 C2 C1 . . 120.18(18) ?
    C3 C2 H2 . . 119.9 ?
    C1 C2 H2 . . 119.9 ?
    C2 C3 C4 . . 120.15(18) ?
    C2 C3 H3 . . 119.9 ?
    C4 C3 H3 . . 119.9 ?
    C3 C4 C5 . . 119.89(18) ?
    C3 C4 H4 . . 120.1 ?
    C5 C4 H4 . . 120.1 ?
    C6 C5 C4 . . 120.37(19) ?
    C6 C5 H5 . . 119.8 ?
    C4 C5 H5 . . 119.8 ?
    C5 C6 C1 . . 119.98(18) ?
    C5 C6 H6 . . 120.0 ?
    C1 C6 H6 . . 120.0 ?
    O2 C7 O1 . . 123.26(16) ?
    O2 C7 C1 . . 124.91(16) ?
    O1 C7 C1 . . 111.83(14) ?
    O1 C8 C15 . . 109.39(13) ?
    O1 C8 C9 . . 106.13(14) ?
    C15 C8 C9 . . 113.59(14) ?
    O1 C8 H8 . . 109.2 ?
    C15 C8 H8 . . 109.2 ?
    C9 C8 H8 . . 109.2 ?
    C10 C9 C14 . . 118.75(16) ?
    C10 C9 C8 . . 122.17(15) ?
    C14 C9 C8 . . 119.06(16) ?
    C11 C10 C9 . . 120.26(18) ?
    C11 C10 H10 . . 119.9 ?
    C9 C10 H10 . . 119.9 ?
    C12 C11 C10 . . 120.54(19) ?
    C12 C11 H11 . . 119.7 ?
    C10 C11 H11 . . 119.7 ?
    C13 C12 C11 . . 119.72(17) ?
    C13 C12 H12 . . 120.1 ?
    C11 C12 H12 . . 120.1 ?
    C12 C13 C14 . . 120.08(18) ?
    C12 C13 H13 . . 120.0 ?
    C14 C13 H13 . . 120.0 ?
    C13 C14 C9 . . 120.65(18) ?
    C13 C14 H14 . . 119.7 ?
    C9 C14 H14 . . 119.7 ?
    C20 C15 C16 . . 118.97(17) ?
    C20 C15 C8 . . 120.50(16) ?
    C16 C15 C8 . . 120.53(16) ?
    C17 C16 C15 . . 120.40(18) ?
    C17 C16 H16 . . 119.8 ?
    C15 C16 H16 . . 119.8 ?
    C16 C17 C18 . . 120.2(2) ?
    C16 C17 H17 . . 119.9 ?
    C18 C17 H17 . . 119.9 ?
    C19 C18 C17 . . 119.7(2) ?
    C19 C18 H18 . . 120.1 ?
    C17 C18 H18 . . 120.1 ?
    C18 C19 C20 . . 120.2(2) ?
    C18 C19 H19 . . 119.9 ?
    C20 C19 H19 . . 119.9 ?
    C19 C20 C15 . . 120.42(19) ?
    C19 C20 H20 . . 119.8 ?
    C15 C20 H20 . . 119.8 ?
loop_
    _geom_torsion_atom_site_label_1
    _geom_torsion_atom_site_label_2
    _geom_torsion_atom_site_label_3
    _geom_torsion_atom_site_label_4
    _geom_torsion_site_symmetry_1
    _geom_torsion_site_symmetry_2
    _geom_torsion_site_symmetry_3
    _geom_torsion_site_symmetry_4
    _geom_torsion
    _geom_torsion_publ_flag
    C6 C1 C2 C3 . . . . -1.1(3) ?
    C7 C1 C2 C3 . . . . 178.80(17) ?
    C1 C2 C3 C4 . . . . 1.0(3) ?
    C2 C3 C4 C5 . . . . -0.2(3) ?
    C3 C4 C5 C6 . . . . -0.6(3) ?
    C4 C5 C6 C1 . . . . 0.5(3) ?
    C2 C1 C6 C5 . . . . 0.3(3) ?
    C7 C1 C6 C5 . . . . -179.60(17) ?
    C8 O1 C7 O2 . . . . -5.1(3) ?
    C8 O1 C7 C1 . . . . 175.31(13) ?
    C2 C1 C7 O2 . . . . -179.04(19) ?
    C6 C1 C7 O2 . . . . 0.8(3) ?
    C2 C1 C7 O1 . . . . 0.5(2) ?
    C6 C1 C7 O1 . . . . -179.61(16) ?
    C7 O1 C8 C15 . . . . -78.53(17) ?
    C7 O1 C8 C9 . . . . 158.56(14) ?
    O1 C8 C9 C10 . . . . 31.5(2) ?
    C15 C8 C9 C10 . . . . -88.7(2) ?
    O1 C8 C9 C14 . . . . -150.37(15) ?
    C15 C8 C9 C14 . . . . 89.40(19) ?
    C14 C9 C10 C11 . . . . 0.4(3) ?
    C8 C9 C10 C11 . . . . 178.47(18) ?
    C9 C10 C11 C12 . . . . -0.4(3) ?
    C10 C11 C12 C13 . . . . 0.0(3) ?
    C11 C12 C13 C14 . . . . 0.4(3) ?
    C12 C13 C14 C9 . . . . -0.4(3) ?
    C10 C9 C14 C13 . . . . 0.0(3) ?
    C8 C9 C14 C13 . . . . -178.14(17) ?
    O1 C8 C15 C20 . . . . 129.89(16) ?
    C9 C8 C15 C20 . . . . -111.75(18) ?
    O1 C8 C15 C16 . . . . -50.40(19) ?
    C9 C8 C15 C16 . . . . 68.0(2) ?
    C20 C15 C16 C17 . . . . -1.9(3) ?
    C8 C15 C16 C17 . . . . 178.38(15) ?
    C15 C16 C17 C18 . . . . 0.7(3) ?
    C16 C17 C18 C19 . . . . 0.8(3) ?
    C17 C18 C19 C20 . . . . -1.1(3) ?
    C18 C19 C20 C15 . . . . -0.1(3) ?
    C16 C15 C20 C19 . . . . 1.6(3) ?
    C8 C15 C20 C19 . . . . -178.71(17) ?
loop_
    _geom_hbond_atom_site_label_D
    _geom_hbond_atom_site_label_H
    _geom_hbond_atom_site_label_A
    _geom_hbond_site_symmetry_A
    _geom_hbond_distance_DH
    _geom_hbond_distance_HA
    _geom_hbond_distance_DA
    _geom_hbond_angle_DHA
    C16 H16 O2 1_655 0.93 2.44 3.334(2) 160
_iucr_refine_instructions_details
;
TITL HSY-312 in P2(1)
CELL 1.54178 5.754 16.037 8.311 90 95.34 90
ZERR 2 0 0 0 0 0 0
LATT -1
SYMM -X,0.5+Y,-Z
SFAC C H O
UNIT 40 32 4
L.S. 36
PLAN  15
BOND $H
CONF
HTAB 4
fmap 2
acta 135
MERG 2
REM <HKL>C:/Documents%20and%20Settings/jjasinsk/Desktop/HSY-312-new/Olex-HSY-3
REM 12/HSY-312.hkl</HKL>
WGHT    0.051800    0.052000
EXTI    0.010418
FVAR       0.47893
O1    3    0.217312    0.334543    0.502129    11.00000    0.03850    0.03406 =
         0.04220   -0.00874    0.01364   -0.00570
O2    3   -0.104194    0.316277    0.631035    11.00000    0.04005    0.05652 =
         0.05430   -0.02047    0.01717   -0.01523
C1    1    0.159773    0.425990    0.714387    11.00000    0.03333    0.02872 =
         0.03159    0.00313    0.00317    0.00404
C2    1    0.364594    0.467690    0.689109    11.00000    0.03539    0.03476 =
         0.03961    0.00017    0.00577   -0.00081
AFIX  43
H2    2    0.454733    0.449787    0.608503    11.00000   -1.20000
AFIX   0
C3    1    0.434886    0.535674    0.783300    11.00000    0.04150    0.03860 =
         0.04935    0.00206    0.00024   -0.00619
AFIX  43
H3    2    0.570907    0.564006    0.764837    11.00000   -1.20000
AFIX   0
C4    1    0.303586    0.561716    0.904947    11.00000    0.05689    0.03584 =
         0.04507   -0.00764   -0.00469   -0.00335
AFIX  43
H4    2    0.351427    0.607403    0.968546    11.00000   -1.20000
AFIX   0
C5    1    0.100767    0.519692    0.931972    11.00000    0.06016    0.04751 =
         0.04104   -0.01033    0.01291    0.00307
AFIX  43
H5    2    0.013274    0.536965    1.014501    11.00000   -1.20000
AFIX   0
C6    1    0.027883    0.452541    0.837486    11.00000    0.04099    0.04017 =
         0.04185   -0.00298    0.00824   -0.00164
AFIX  43
H6    2   -0.109243    0.424823    0.855595    11.00000   -1.20000
AFIX   0
C7    1    0.073466    0.353695    0.614986    11.00000    0.03179    0.03331 =
         0.03403   -0.00007    0.00465    0.00157
C8    1    0.161546    0.260337    0.404393    11.00000    0.03270    0.03453 =
         0.03488   -0.00622    0.00501   -0.00391
AFIX  13
H8    2   -0.007446    0.257900    0.375846    11.00000   -1.20000
AFIX   0
C9    1    0.283339    0.271038    0.252322    11.00000    0.03951    0.03035 =
         0.03544    0.00104    0.00565    0.00454
C10   1    0.493577    0.313876    0.251262    11.00000    0.04280    0.04133 =
         0.03932   -0.00164    0.00882   -0.00178
AFIX  43
H10   2    0.561462    0.338138    0.345859    11.00000   -1.20000
AFIX   0
C11   1    0.602055    0.320512    0.109899    11.00000    0.04948    0.04145 =
         0.04872    0.00575    0.01517    0.00042
AFIX  43
H11   2    0.742019    0.349526    0.110051    11.00000   -1.20000
AFIX   0
C12   1    0.503951    0.284346   -0.031498    11.00000    0.05895    0.04274 =
         0.03633    0.00696    0.01724    0.00990
AFIX  43
H12   2    0.577621    0.289020   -0.126055    11.00000   -1.20000
AFIX   0
C13   1    0.296384    0.241316   -0.031680    11.00000    0.06087    0.04427 =
         0.03245   -0.00214    0.00323    0.00859
AFIX  43
H13   2    0.230381    0.216622   -0.126382    11.00000   -1.20000
AFIX   0
C14   1    0.185950    0.234825    0.109205    11.00000    0.04200    0.03794 =
         0.04009   -0.00346    0.00348    0.00395
AFIX  43
H14   2    0.045533    0.206022    0.108142    11.00000   -1.20000
AFIX   0
C15   1    0.237980    0.183573    0.500529    11.00000    0.03744    0.03403 =
         0.02819   -0.00754    0.01082   -0.00398
C16   1    0.462876    0.177945    0.577324    11.00000    0.03909    0.04227 =
         0.03377   -0.00231    0.00761   -0.00604
AFIX  43
H16   2    0.568330    0.221155    0.567227    11.00000   -1.20000
AFIX   0
C17   1    0.530385    0.108613    0.668400    11.00000    0.04482    0.05796 =
         0.03488    0.00079    0.00829    0.00622
AFIX  43
H17   2    0.680441    0.105598    0.720357    11.00000   -1.20000
AFIX   0
C18   1    0.375554    0.043565    0.682673    11.00000    0.07222    0.03917 =
         0.03820    0.00060    0.01226    0.00587
AFIX  43
H18   2    0.420630   -0.002803    0.745168    11.00000   -1.20000
AFIX   0
C19   1    0.153803    0.047820    0.603690    11.00000    0.06833    0.03641 =
         0.05037   -0.00325    0.01085   -0.01522
AFIX  43
H19   2    0.050352    0.003767    0.611527    11.00000   -1.20000
AFIX   0
C20   1    0.085080    0.117319    0.513036    11.00000    0.04206    0.04228 =
         0.04267   -0.00646    0.00733   -0.01004
AFIX  43
H20   2   -0.064438    0.119749    0.460080    11.00000   -1.20000
HKLF 4
REM  HSY-312 in P2(1)
REM R1 =  0.0351 for   2528 Fo > 4sig(Fo)  and  0.0374 for all   2659 data
REM    200 parameters refined using      1 restraints
END
WGHT      0.0518      0.0520
REM Highest difference peak  0.212,  deepest hole -0.151,  1-sigma level  0.037
Q1    1   0.2220  0.2651  0.3296  11.00000  0.05    0.21
Q2    1   0.2089  0.2199  0.4424  11.00000  0.05    0.21
Q3    1   0.2575  0.2427  0.1961  11.00000  0.05    0.16
Q4    1   0.2033  0.2730  0.1786  11.00000  0.05    0.15
Q5    1   0.2286  0.2012  0.0362  11.00000  0.05    0.15
Q6    1   0.3071  0.3171  0.2394  11.00000  0.05    0.15
Q7    1   0.1124  0.3958  0.6610  11.00000  0.05    0.15
Q8    1   0.1822  0.1390  0.4573  11.00000  0.05    0.14
Q9    1   0.1989  0.3435  0.3803  11.00000  0.05    0.13
Q10   1   0.1931  0.3370  0.8444  11.00000  0.05    0.13
Q11   1   0.1238  0.4223  0.8063  11.00000  0.05    0.13
Q12   1   0.3121  0.4228  0.7452  11.00000  0.05    0.13
Q13   1   0.1947  0.2932  0.4530  11.00000  0.05    0.12
Q14   1   0.0904  0.4448  0.7616  11.00000  0.05    0.12
Q15   1   0.1256  0.1641  0.5360  11.00000  0.05    0.12
;
