# Supplementary material for: Diphenyl­methyl benzoate
Source: Acta Crystallogr Sect E Struct Rep Online. 2012 Dec 12;69(Pt 1):o81. doi: 10.1107/S1600536812050064 (PMC3588375; doi:10.1107/S1600536812050064)
Supplement: Supplementary file 2 [file e-69-00o81-Isup2.hkl]

# 
# h,k,l, Fc-squared, Fo-squared, sigma(Fo-squared) and status flag 
# 
data_I
_shelx_title ' HSY-312 in P2(1)' 
_shelx_refln_list_code          4 
_shelx_F_calc_maximum       72.58 
_exptl_crystal_F_000       304.00 
_reflns_d_resolution_high  0.8083 
 
loop_ 
 _symmetry_equiv_pos_as_xyz 
 'x, y, z' 
 '-x, y+1/2, -z' 
 
_cell_length_a     5.7540 
_cell_length_b    16.0370 
_cell_length_c     8.3110 
_cell_angle_alpha  90.000 
_cell_angle_beta   95.340 
_cell_angle_gamma  90.000 
 
_shelx_F_squared_multiplier     1.000 
 
loop_ 
 _refln_index_h 
 _refln_index_k 
 _refln_index_l 
 _refln_F_squared_calc 
 _refln_F_squared_meas 
 _refln_F_squared_sigma 
 _refln_observed_status 
   3 -16   0       13.13       11.34      1.26 o 
   3 -15   0        2.29        1.40      0.61 o 
   4 -15   0        1.67        0.83      0.28 o 
   2 -14   0       51.30       56.73      3.40 o 
   3 -14   0        2.79        1.92      0.83 o 
   4 -14   0        2.60        1.91      0.48 o 
   5 -14   0        5.47        4.97      0.70 o 
   2 -13   0      104.74      112.66      4.81 o 
   3 -13   0       97.22       96.01      4.59 o 
   4 -13   0        8.24        7.70      0.92 o 
   5 -13   0        0.65        1.34      0.40 o 
   2 -12   0      136.71      126.51      4.98 o 
   3 -12   0       59.99       62.55      3.71 o 
   4 -12   0       17.73       16.62      1.92 o 
   5 -12   0        2.29        1.37      0.48 o 
   1 -11   0      138.89      154.08      5.16 o 
   2 -11   0       89.68       92.59      4.32 o 
   5 -11   0       24.37       27.44      1.60 o 
   0 -10   0      542.06      551.35      9.40 o 
   1 -10   0      145.87      155.68      3.70 o 
   2 -10   0      114.47      115.63      4.72 o 
   5 -10   0       28.29       24.56      2.27 o 
   6 -10   0        5.06        5.09      0.52 o 
   1  -9   0      200.95      196.24      3.72 o 
   2  -9   0       34.67       35.12      2.27 o 
   4  -9   0       55.27       56.04      3.58 o 
   5  -9   0       13.19       13.17      1.83 o 
   6  -9   0       30.06       30.63      1.37 o 
   0  -8   0      534.49      557.43      7.87 o 
   1  -8   0      183.39      193.06      3.45 o 
   2  -8   0       26.31       24.95      1.83 o 
   4  -8   0        2.86        3.01      0.87 o 
   5  -8   0       15.52       14.88      1.34 o 
   6  -8   0        1.71        2.14      0.47 o 
   1  -7   0       32.57       33.56      1.88 o 
   2  -7   0      184.27      184.46      4.69 o 
   4  -7   0       24.92       22.64      2.22 o 
   5  -7   0       21.83       22.96      1.68 o 
   6  -7   0       35.04       37.04      2.86 o 
   0  -6   0      119.69      123.50      3.06 o 
   1  -6   0       31.16       30.68      1.66 o 
   2  -6   0      456.91      476.00      7.24 o 
   5  -6   0       17.49       15.34      2.27 o 
   6  -6   0       58.80       62.72      2.35 o 
   1  -5   0      677.68      695.10      4.31 o 
   2  -5   0        9.76        9.03      0.65 o 
   5  -5   0      129.88      124.45      5.00 o 
   6  -5   0        2.32        4.42      0.75 o 
   0  -4   0     4319.42     3939.54     15.05 o 
   1  -4   0      323.90      326.01      3.71 o 
   2  -4   0      154.93      164.34      6.70 o 
   3  -4   0       63.43       73.57      3.01 o 
   5  -4   0       58.40       66.74      2.78 o 
   6  -4   0       29.46       35.74      1.84 o 
   1  -3   0      720.52      698.95     16.04 o 
   2  -3   0      153.41      160.58      2.68 o 
   3  -3   0      654.51      845.84     67.22 o 
   4  -3   0       11.22       10.64      1.44 o 
   5  -3   0       14.17       16.96      2.05 o 
   6  -3   0       33.80       35.38      2.70 o 
   0  -2   0      767.44      792.60      4.45 o 
   1  -2   0      467.72      443.49      2.17 o 
   2  -2   0      248.53      279.17     17.92 o 
   3  -2   0      302.39      403.01      6.50 o 
   4  -2   0      164.46      189.73      5.86 o 
   5  -2   0       21.73       21.82      1.57 o 
   6  -2   0        1.07        1.66      0.74 o 
   7  -2   0        3.84        4.23      0.65 o 
   1  -1   0     3280.71     4166.88     13.30 o 
   2  -1   0      428.04      479.40      5.76 o 
   3  -1   0      340.18      373.58      6.82 o 
   4  -1   0       17.41       20.25      1.33 o 
   5  -1   0       12.24       12.86      1.74 o 
   6  -1   0        4.58        4.40      1.05 o 
   7  -1   0       18.76       19.72      1.31 o 
   1   0   0       92.41       80.13      1.67 o 
   2   0   0      102.44       88.95      1.79 o 
   3   0   0      423.34      463.07      5.31 o 
   4   0   0        0.10        0.27      0.29 o 
   5   0   0       23.47       23.20      2.31 o 
   6   0   0        0.01        0.04      0.52 o 
   7   0   0        3.22        3.23      0.57 o 
   1   1   0     3279.24     4155.81     11.21 o 
   2   1   0      428.71      466.08      4.38 o 
   3   1   0      338.69      355.53      7.21 o 
   4   1   0       17.01       18.52      1.31 o 
   5   1   0       12.25        9.33      1.53 o 
   6   1   0        4.52        4.84      1.09 o 
   0   2   0      761.75      799.70      3.08 o 
   2   2   0      247.30      272.55     12.27 o 
   3   2   0      301.54      376.95      7.20 o 
   4   2   0      164.65      196.64      6.17 o 
   5   2   0       21.69       20.61      1.53 o 
   6   2   0        1.01       -0.17      0.61 o 
   1   3   0      720.23      720.18     17.96 o 
   2   3   0      152.40      156.88      6.18 o 
   3   3   0      651.15      915.86     11.43 o 
   4   3   0       10.95       11.29      1.08 o 
   5   3   0       13.95       15.47      1.37 o 
   6   3   0       34.38       34.25      1.82 o 
   0   4   0     4305.04     3962.25     15.04 o 
   1   4   0      325.57      317.29      4.62 o 
   2   4   0      154.39      161.45      2.63 o 
   3   4   0       63.49       70.96      2.17 o 
   4   4   0       25.06       25.85      1.63 o 
   5   4   0       58.78       56.78      2.09 o 
   6   4   0       29.74       29.89      1.66 o 
   1   5   0      678.21      684.69      4.41 o 
   2   5   0        9.72        8.79      0.70 o 
   3   5   0       18.26       15.70      0.84 o 
   4   5   0       32.18       30.41      1.77 o 
   5   5   0      130.30      125.03      3.80 o 
   6   5   0        2.17        1.78      0.51 o 
   0   6   0      118.53      117.22      2.17 o 
   1   6   0       31.21       29.71      0.96 o 
   2   6   0      458.71      484.89      7.46 o 
   3   6   0        8.96        8.79      0.67 o 
   4   6   0        7.15        7.36      0.94 o 
   5   6   0       17.50       19.10      2.05 o 
   6   6   0       59.21       61.65      2.26 o 
   1   7   0       32.95       31.85      0.93 o 
   2   7   0      184.21      183.73      4.53 o 
   3   7   0       71.63       75.84      2.52 o 
   4   7   0       24.94       24.59      1.59 o 
   5   7   0       21.82       24.16      2.27 o 
   6   7   0       35.13       35.61      1.64 o 
   0   8   0      533.00      549.48      5.64 o 
   1   8   0      184.90      192.89      2.65 o 
   2   8   0       26.69       21.40      1.02 o 
   3   8   0       44.68       45.12      1.65 o 
   4   8   0        2.79        2.11      0.44 o 
   5   8   0       15.28       16.62      1.39 o 
   6   8   0        1.78        2.18      0.70 o 
   1   9   0      202.00      198.99      6.34 o 
   2   9   0       34.20       33.64      1.67 o 
   3   9   0       44.86       47.97      1.75 o 
   4   9   0       54.72       55.86      2.00 o 
   5   9   0       13.01       14.83      1.92 o 
   6   9   0       30.37       31.98      2.09 o 
   0  10   0      544.01      564.92      9.27 o 
   1  10   0      146.57      156.56      5.23 o 
   2  10   0      115.33      121.90      3.32 o 
   3  10   0      104.50       94.09      3.45 o 
   4  10   0       43.39       42.79      1.76 o 
   5  10   0       28.15       28.57      2.49 o 
   6  10   0        5.02        5.10      0.78 o 
   1  11   0      139.28      141.50      4.72 o 
   2  11   0       88.93       87.76      2.96 o 
   3  11   0       48.22       50.03      2.77 o 
   4  11   0       51.61       50.98      1.93 o 
   5  11   0       24.66       28.62      2.36 o 
   0  12   0       48.48       48.92      3.14 o 
   1  12   0       38.77       37.56      1.97 o 
   2  12   0      136.15      130.84      3.89 o 
   3  12   0       60.30       61.28      6.09 o 
   4  12   0       17.77       17.98      1.14 o 
   5  12   0        2.19        3.01      0.92 o 
   1  13   0      124.02      126.84      3.80 o 
   2  13   0      104.90      101.68      5.26 o 
   3  13   0       97.38       94.24      4.52 o 
   4  13   0        8.17        8.58      0.96 o 
   5  13   0        0.62        0.83      0.48 o 
   0  14   0      317.62      313.88      8.20 o 
   1  14   0       37.42       36.00      1.67 o 
   2  14   0       51.58       47.75      2.31 o 
   3  14   0        2.72        3.49      1.05 o 
   4  14   0        2.66        2.84      0.38 o 
   1  15   0        7.64        7.62      0.99 o 
   2  15   0        4.61        5.04      0.85 o 
   3  15   0        2.18        2.13      0.59 o 
   4  15   0        1.64        1.30      0.31 o 
   0  16   0       29.92       28.88      1.74 o 
   1  16   0       11.56       12.67      1.18 o 
   2  16   0        3.30        3.48      0.69 o 
   3  16   0       13.13       12.33      0.86 o 
   4  16   0        2.13        2.05      0.48 o 
   1  17   0       19.45       19.81      1.40 o 
   2  17   0        2.67        3.71      1.20 o 
   3  17   0       34.78       36.55      1.26 o 
   0  18   0        4.67        5.69      0.68 o 
   1  18   0        5.20        5.74      0.71 o 
   2  18   0        1.40        1.05      0.50 o 
   1  19   0        1.00        1.06      0.32 o 
   2  19   0        1.91        2.44      0.52 o 
  -3 -17   1       10.06       11.08      1.09 o 
  -4 -16   1        4.85        5.97      0.78 o 
  -3 -16   1       56.04       61.85      3.06 o 
  -2 -16   1       55.21       58.35      3.19 o 
  -4 -15   1       10.16        9.81      1.22 o 
  -3 -15   1       26.35       26.91      2.27 o 
  -2 -15   1       12.94       12.25      1.61 o 
   3 -15   1       10.50       12.43      1.44 o 
   4 -15   1       10.12        8.99      0.74 o 
  -5 -14   1        0.60        0.26      0.35 o 
  -4 -14   1        7.73        6.09      0.74 o 
  -3 -14   1       14.18       14.17      1.79 o 
  -2 -14   1      108.88      110.40      4.85 o 
   3 -14   1       77.83       73.84      3.76 o 
   4 -14   1        5.95        5.87      0.74 o 
  -5 -13   1       14.71       14.48      1.57 o 
  -4 -13   1       20.76       18.40      1.34 o 
  -3 -13   1       55.72       48.23      3.32 o 
  -2 -13   1       71.85       71.90      3.97 o 
   3 -13   1       32.71       29.14      2.49 o 
   4 -13   1       14.12       12.43      1.57 o 
   5 -13   1        1.04        1.31      0.37 o 
  -5 -12   1       10.41        9.52      0.89 o 
  -4 -12   1       30.73       33.87      1.90 o 
  -3 -12   1       80.02       80.69      4.28 o 
  -2 -12   1       16.87       18.01      1.96 o 
  -1 -12   1       34.50       39.44      2.97 o 
   0 -12   1      114.61      105.27      4.85 o 
   1 -12   1       15.79        8.59      1.44 o 
   5 -12   1        0.43        1.04      0.42 o 
  -5 -11   1        2.15        1.74      0.49 o 
  -4 -11   1       22.79       21.90      1.60 o 
  -3 -11   1        0.15        0.17      0.52 o 
  -2 -11   1       41.22       38.09      2.84 o 
  -1 -11   1      152.65      153.77      5.42 o 
   0 -11   1       21.76       21.07      2.22 o 
   1 -11   1       72.02       66.10      3.58 o 
   2 -11   1      251.15      256.27      6.97 o 
   5 -11   1        7.76        9.72      1.35 o 
  -6 -10   1        2.14        2.27      0.38 o 
  -5 -10   1       23.02       22.07      1.51 o 
  -4 -10   1        0.78        0.70      0.61 o 
  -3 -10   1       12.11       12.17      1.70 o 
  -2 -10   1        3.15        2.75      0.83 o 
  -1 -10   1      110.82      107.03      4.28 o 
   0 -10   1        3.79        7.11      1.40 o 
   1 -10   1       34.47       35.12      2.53 o 
   2 -10   1       15.69       16.88      1.79 o 
   5 -10   1        2.86        3.01      0.96 o 
  -6  -9   1       14.26       18.57      1.37 o 
  -5  -9   1       18.33       17.62      1.42 o 
  -4  -9   1        4.83        5.79      0.91 o 
  -2  -9   1       64.99       61.08      3.45 o 
  -1  -9   1      156.38      158.18      4.94 o 
   0  -9   1      116.72      132.78      4.55 o 
   1  -9   1       59.10       60.69      2.08 o 
   2  -9   1      180.52      185.87      5.60 o 
   3  -9   1      308.31      299.54      7.54 o 
   4  -9   1       25.13       27.39      2.49 o 
   5  -9   1        5.65        5.60      0.83 o 
   6  -9   1       10.48       12.01      0.83 o 
  -6  -8   1        0.39        1.18      0.50 o 
  -5  -8   1        6.98        6.72      0.94 o 
  -4  -8   1       99.78       88.37      4.41 o 
  -1  -8   1      135.46      145.81      4.55 o 
   0  -8   1      149.26      158.94      2.95 o 
   1  -8   1      178.32      204.42      3.61 o 
   2  -8   1       91.93       88.64      3.71 o 
   3  -8   1       24.32       21.59      2.01 o 
   4  -8   1      121.51      123.89      5.24 o 
   5  -8   1       15.05       14.33      1.31 o 
   6  -8   1       21.04       24.69      1.79 o 
  -6  -7   1       13.08       14.44      1.07 o 
  -5  -7   1       28.22       24.34      1.68 o 
  -4  -7   1        8.04       11.64      1.57 o 
  -1  -7   1       58.30       60.43      1.70 o 
   0  -7   1      121.26      125.60      2.36 o 
   1  -7   1     1789.71     1765.69     15.39 o 
   2  -7   1      450.51      468.71      8.15 o 
   3  -7   1        1.32        1.26      0.57 o 
   4  -7   1      142.67      131.98      5.33 o 
   5  -7   1       35.14       36.13      2.05 o 
   6  -7   1        4.76        4.75      0.65 o 
  -6  -6   1       22.71       23.28      1.49 o 
  -5  -6   1       55.22       51.04      3.49 o 
  -2  -6   1      461.96      481.25      6.40 o 
  -1  -6   1       33.47       33.12      1.48 o 
   0  -6   1      730.19      717.64      8.19 o 
   1  -6   1      680.65      689.88      8.76 o 
   2  -6   1       45.38       45.60      1.61 o 
   4  -6   1      132.26      121.16      5.03 o 
   5  -6   1       15.74       16.32      1.40 o 
   6  -6   1       38.57       41.08      1.80 o 
  -6  -5   1       80.13       85.46      2.84 o 
  -5  -5   1      192.74      190.01      4.71 o 
  -2  -5   1      160.01      163.21      3.59 o 
   0  -5   1       15.08       16.03      0.47 o 
   1  -5   1      242.92      232.44      3.03 o 
   2  -5   1       17.24       23.55      2.51 o 
   3  -5   1      138.32      145.15      4.68 o 
   5  -5   1       20.54       19.56      1.53 o 
   6  -5   1        0.21        0.23      0.37 o 
  -6  -4   1       11.31       12.68      1.14 o 
  -5  -4   1       36.94       36.56      2.06 o 
  -1  -4   1     1376.13     1301.40      7.35 o 
   0  -4   1     1767.81     1700.50      7.81 o 
   1  -4   1     1471.99     1470.94     13.20 o 
   2  -4   1       84.41       86.19      3.06 o 
   3  -4   1       18.64       18.10      1.66 o 
   4  -4   1       16.22       14.92      1.74 o 
   5  -4   1       18.78       19.61      1.57 o 
   6  -4   1        8.00        7.19      1.26 o 
  -6  -3   1       62.30       62.20      2.44 o 
  -5  -3   1       16.72       17.41      2.36 o 
  -3  -3   1       67.45       74.05      2.01 o 
  -2  -3   1      227.93      234.68      2.78 o 
  -1  -3   1      578.52      560.89      3.01 o 
   0  -3   1     3042.56     2992.79     12.94 o 
   1  -3   1     3907.92     3897.11     37.66 o 
   2  -3   1       33.72       33.94      0.92 o 
   3  -3   1        6.43        7.59      1.13 o 
   4  -3   1       85.60       86.52      4.15 o 
   5  -3   1        1.53        1.92      0.83 o 
   6  -3   1       13.93       10.82      1.53 o 
  -7  -2   1        1.73       -0.04      0.52 o 
  -6  -2   1       17.12       16.08      1.31 o 
  -5  -2   1        5.39        5.33      0.84 o 
  -4  -2   1       25.40       23.43      1.39 o 
  -3  -2   1      135.80      136.56      2.78 o 
  -2  -2   1      352.97      336.85      7.90 o 
  -1  -2   1      664.15      613.27      4.60 o 
   0  -2   1      112.95      119.41      2.11 o 
   1  -2   1     5268.39     5279.91     19.16 o 
   2  -2   1      305.15      304.37      5.42 o 
   3  -2   1       39.15       37.18      2.18 o 
   4  -2   1        1.52        1.31      0.61 o 
   5  -2   1       14.61       14.04      1.83 o 
   6  -2   1       18.16       19.32      2.05 o 
  -6  -1   1       30.35       32.76      2.57 o 
  -5  -1   1       41.36       41.10      2.11 o 
  -4  -1   1        4.57        3.56      0.57 o 
  -3  -1   1      155.43      160.83      3.85 o 
  -2  -1   1      220.40      213.35      1.83 o 
  -1  -1   1     1552.68     1452.17      9.91 o 
   0  -1   1      496.83      453.83      2.48 o 
   1  -1   1     1459.00     1406.87      6.12 o 
   2  -1   1      257.60      252.76      4.71 o 
   3  -1   1        6.25        6.28      1.00 o 
   4  -1   1      208.90      227.20      6.70 o 
   5  -1   1        1.74        1.05      0.65 o 
   6  -1   1        4.74        5.19      1.09 o 
  -6   0   1        0.61        0.09      0.48 o 
  -5   0   1        0.02        0.54      0.68 o 
  -4   0   1        9.00       10.30      1.05 o 
  -3   0   1        9.13        6.63      0.69 o 
  -2   0   1      361.45      358.65      3.03 o 
  -1   0   1     2044.12     1925.73     21.25 o 
   0   0   1     1114.44     1086.85      6.67 o 
   1   0   1        6.88        7.89      0.45 o 
   2   0   1      160.16      146.23      3.59 o 
   3   0   1      997.16     1115.31     12.51 o 
   4   0   1        7.15        7.36      0.85 o 
   5   0   1        2.72        3.88      1.05 o 
   6   0   1       50.50       47.26      3.10 o 
  -6   1   1       30.49       29.95      1.68 o 
  -5   1   1       40.92       42.67      2.14 o 
  -4   1   1        4.59        3.36      0.63 o 
  -3   1   1      156.95      160.72      3.19 o 
  -2   1   1      220.98      217.67      2.10 o 
  -1   1   1     1553.49     1461.18      8.21 o 
   0   1   1      499.27      456.61      3.51 o 
   1   1   1     1457.74     1406.08      8.40 o 
   2   1   1      257.72      264.33      4.79 o 
   3   1   1        6.62        5.45      0.92 o 
   4   1   1      209.55      228.88      4.61 o 
   5   1   1        1.74        1.09      0.65 o 
   6   1   1        4.83        4.75      1.05 o 
  -7   2   1        1.70        0.22      0.52 o 
  -6   2   1       17.02       13.30      2.31 o 
  -5   2   1        5.34        4.56      0.79 o 
  -4   2   1       25.56       22.06      1.45 o 
  -3   2   1      133.87      132.31      2.95 o 
  -2   2   1      354.60      330.69      4.10 o 
  -1   2   1      665.13      609.57     13.98 o 
   0   2   1      110.27      115.66      1.93 o 
   1   2   1     5259.48     5380.00     17.75 o 
   2   2   1      305.17      292.39      5.15 o 
   3   2   1       39.32       37.53      2.36 o 
   4   2   1        1.48        1.66      0.50 o 
   5   2   1       14.66       11.38      1.70 o 
   6   2   1       18.09       19.80      2.05 o 
  -6   3   1       61.65       63.70      2.44 o 
  -5   3   1       16.35       17.57      1.18 o 
  -4   3   1       81.70       78.00      2.76 o 
  -3   3   1       66.48       69.21      3.10 o 
  -2   3   1      226.96      229.41      2.79 o 
  -1   3   1      579.42      563.74      6.66 o 
   0   3   1     3046.52     2973.42      9.55 o 
   1   3   1     3915.29     3941.39     21.47 o 
   2   3   1       33.73       33.17      1.79 o 
   3   3   1        6.91        8.34      0.77 o 
   4   3   1       85.02       79.98      2.84 o 
   5   3   1        1.55        1.51      0.54 o 
   6   3   1       14.14       11.51      1.53 o 
  -6   4   1       11.37       11.73      1.61 o 
  -5   4   1       36.78       35.17      2.17 o 
  -4   4   1       69.21       64.88      5.26 o 
  -3   4   1      184.69      205.92      3.66 o 
  -2   4   1      637.18      640.39      4.59 o 
  -1   4   1     1375.81     1299.88      4.33 o 
   0   4   1     1777.32     1705.08      6.88 o 
   1   4   1     1472.22     1479.70      9.18 o 
   2   4   1       84.36       85.27      3.63 o 
   3   4   1       18.53       15.08      1.06 o 
   4   4   1       16.40       12.50      1.33 o 
   5   4   1       18.76       20.76      2.14 o 
   6   4   1        8.18        9.82      0.97 o 
  -6   5   1       80.38       81.97      4.06 o 
  -5   5   1      193.92      185.55      4.73 o 
  -4   5   1       14.70       12.82      1.20 o 
  -3   5   1       24.47       25.82      1.61 o 
  -2   5   1      159.95      163.90      3.00 o 
  -1   5   1       19.30       20.80      0.60 o 
   0   5   1       15.37       17.22      0.64 o 
   1   5   1      242.66      215.49      3.95 o 
   2   5   1       17.20       21.21      0.89 o 
   3   5   1      139.32      135.66      4.46 o 
   4   5   1       16.04       15.65      1.31 o 
   5   5   1       20.53       19.98      2.14 o 
   6   5   1        0.19        0.50      0.40 o 
  -6   6   1       22.77       21.68      2.14 o 
  -5   6   1       55.40       50.76      2.48 o 
  -4   6   1       65.07       59.42      2.51 o 
  -3   6   1        6.79        6.32      0.72 o 
  -2   6   1      462.29      466.57      5.58 o 
  -1   6   1       33.40       34.59      1.06 o 
   0   6   1      729.93      714.14      7.59 o 
   1   6   1      677.05      689.05      4.61 o 
   2   6   1       44.94       44.35      1.35 o 
   3   6   1       52.93       46.54      2.44 o 
   4   6   1      132.32      129.58      2.62 o 
   5   6   1       15.85       15.48      1.88 o 
   6   6   1       38.27       40.97      1.82 o 
  -6   7   1       13.48       15.26      1.74 o 
  -5   7   1       28.66       24.81      1.72 o 
  -4   7   1        7.91       11.03      1.57 o 
  -3   7   1      173.58      181.85      3.88 o 
  -2   7   1       11.61       12.89      0.73 o 
  -1   7   1       57.76       58.81      1.47 o 
   0   7   1      120.83      120.29      3.08 o 
   1   7   1     1787.71     1829.55     22.36 o 
   2   7   1      451.46      499.17      7.54 o 
   3   7   1        1.28        1.70      0.61 o 
   4   7   1      142.03      136.13      3.10 o 
   5   7   1       34.89       36.56      2.79 o 
   6   7   1        4.64        4.40      0.63 o 
  -6   8   1        0.39        1.09      0.61 o 
  -5   8   1        7.08        5.09      0.85 o 
  -4   8   1       99.56       94.79      4.96 o 
  -3   8   1      116.59      112.03      3.15 o 
  -2   8   1      269.67      281.34      9.19 o 
  -1   8   1      135.13      143.85      2.44 o 
   0   8   1      149.67      151.73      4.44 o 
   1   8   1      179.08      205.30      8.15 o 
   2   8   1       91.82       95.02      3.89 o 
   3   8   1       24.06       20.92      1.37 o 
   4   8   1      121.17      117.59      4.24 o 
   5   8   1       15.08       13.96      1.74 o 
   6   8   1       21.32       24.24      1.26 o 
  -6   9   1       14.41       20.15      1.70 o 
  -5   9   1       18.25       17.75      1.41 o 
  -4   9   1        4.73        6.06      1.46 o 
  -3   9   1        8.89        8.83      0.79 o 
  -2   9   1       64.76       61.30      3.12 o 
  -1   9   1      157.54      163.55      4.30 o 
   0   9   1      117.19      134.94      5.75 o 
   2   9   1      180.53      167.49      5.38 o 
   3   9   1      306.08      293.56      7.63 o 
   4   9   1       24.61       23.52      1.36 o 
   5   9   1        5.63        5.58      1.13 o 
   6   9   1       10.48       11.07      0.78 o 
  -6  10   1        2.14        3.27      0.70 o 
  -5  10   1       23.28       23.25      2.49 o 
  -4  10   1        0.81        1.06      0.43 o 
  -3  10   1       11.90       11.17      0.78 o 
  -2  10   1        3.37        3.49      0.96 o 
  -1  10   1      111.00      109.11      2.46 o 
   0  10   1        4.05        5.57      0.69 o 
   1  10   1       33.88       29.93      2.27 o 
   2  10   1       15.72       15.44      1.66 o 
   3  10   1      154.83      147.09      4.00 o 
   4  10   1       42.87       42.81      1.82 o 
   5  10   1        2.94        3.56      0.58 o 
   6  10   1        1.31        1.83      0.48 o 
  -5  11   1        2.22        1.68      0.48 o 
  -4  11   1       22.99       22.52      1.37 o 
  -3  11   1        0.18        0.19      0.28 o 
  -2  11   1       41.04       41.06      2.97 o 
  -1  11   1      153.99      146.88      3.69 o 
   0  11   1       21.66       23.03      1.43 o 
   1  11   1       72.19       69.07      3.62 o 
   2  11   1      251.31      250.40      6.92 o 
   3  11   1       43.13       43.50      2.25 o 
   4  11   1       23.80       24.71      1.38 o 
   5  11   1        7.89        9.57      0.72 o 
  -5  12   1       10.48       10.61      0.89 o 
  -4  12   1       30.46       31.47      1.52 o 
  -3  12   1       80.11       83.49      2.48 o 
  -2  12   1       16.45       16.70      1.96 o 
  -1  12   1       34.41       35.11      1.92 o 
   0  12   1      115.80      113.66      3.32 o 
   1  12   1       16.04       16.27      1.88 o 
   2  12   1      202.80      187.83      3.64 o 
   3  12   1       41.29       37.75      2.11 o 
   4  12   1       32.27       29.94      1.47 o 
   5  12   1        0.40        0.72      0.32 o 
  -5  13   1       14.81       14.22      1.26 o 
  -4  13   1       20.58       18.41      0.91 o 
  -3  13   1       55.28       51.89      2.40 o 
  -2  13   1       71.55       70.16      4.06 o 
  -1  13   1      187.50      185.06      4.46 o 
   0  13   1       18.79       18.07      1.13 o 
   1  13   1       98.70       91.58      2.19 o 
   2  13   1      105.50      102.36      3.34 o 
   3  13   1       33.25       28.51      1.84 o 
   4  13   1       14.24       12.56      0.93 o 
   5  13   1        1.07        0.83      0.39 o 
  -4  14   1        7.64        6.02      0.73 o 
  -3  14   1       14.22       13.71      1.01 o 
  -2  14   1      108.50      108.60      3.60 o 
  -1  14   1       57.84       55.44      3.21 o 
   0  14   1      238.12      226.01      4.06 o 
   1  14   1       34.11       34.26      1.59 o 
   2  14   1       66.54       60.22      2.13 o 
   3  14   1       77.32       74.39      2.87 o 
   4  14   1        5.90        6.15      1.09 o 
  -4  15   1       10.05        9.33      0.81 o 
  -3  15   1       26.25       26.43      1.29 o 
  -2  15   1       13.16       12.55      1.25 o 
  -1  15   1       55.95       53.03      2.47 o 
   0  15   1       15.30       13.91      1.18 o 
   1  15   1       42.93       43.71      1.70 o 
   2  15   1       16.23       17.10      1.37 o 
   3  15   1       10.69       10.51      1.08 o 
   4  15   1       10.05        8.72      0.76 o 
  -3  16   1       55.68       57.46      2.22 o 
  -2  16   1       55.32       56.60      1.94 o 
  -1  16   1       31.83       31.52      1.88 o 
   0  16   1        8.01        8.46      0.79 o 
   1  16   1       15.91       18.30      1.12 o 
   2  16   1       28.10       28.81      1.71 o 
   3  16   1        0.99        1.14      0.38 o 
  -3  17   1       10.01       10.56      1.59 o 
  -2  17   1       13.96       12.56      1.09 o 
  -1  17   1       22.16       24.12      1.56 o 
   0  17   1       45.84       48.39      1.72 o 
   1  17   1        9.15        8.78      0.62 o 
   2  17   1       14.38       15.44      1.17 o 
   3  17   1        4.55        4.39      0.47 o 
  -2  18   1        7.09        7.38      0.74 o 
  -1  18   1        4.47        4.29      0.81 o 
   0  18   1        6.13        6.59      0.77 o 
   1  18   1        8.08        9.73      0.58 o 
   2  18   1        5.47        6.67      0.66 o 
  -1  19   1        6.74        7.59      0.68 o 
   0  19   1        8.85        9.01      0.71 o 
   1  19   1        5.58        4.45      0.70 o 
  -3 -17   2        3.86        5.10      0.78 o 
  -2 -17   2       27.23       26.39      1.88 o 
  -4 -16   2       14.44       15.53      1.22 o 
  -3 -16   2       56.11       62.08      3.06 o 
  -2 -16   2       36.17       36.61      2.57 o 
  -4 -15   2        6.99        7.46      1.09 o 
  -3 -15   2       48.32       47.13      3.01 o 
  -2 -15   2       52.71       54.73      3.40 o 
  -1 -15   2      152.48      162.35      5.73 o 
   4 -15   2        8.21        8.77      1.00 o 
  -4 -14   2       29.33       30.63      2.31 o 
  -3 -14   2       38.77       39.79      2.92 o 
  -2 -14   2      182.34      180.29      6.30 o 
  -1 -14   2       43.77       41.67      3.01 o 
   4 -14   2        1.21        1.18      0.48 o 
  -5 -13   2       16.78       19.25      0.85 o 
  -4 -13   2       33.29       33.90      2.62 o 
  -3 -13   2       17.63       14.13      1.88 o 
  -2 -13   2       59.01       55.82      3.54 o 
  -1 -13   2       94.19       87.70      4.32 o 
   4 -13   2        2.51        1.87      0.70 o 
   5 -13   2       10.33       10.95      1.05 o 
  -5 -12   2       60.08       63.93      2.12 o 
  -4 -12   2       19.82       20.88      1.46 o 
  -3 -12   2        4.82        5.58      1.26 o 
  -2 -12   2       24.57       22.68      2.27 o 
  -1 -12   2       68.13       70.59      4.10 o 
   0 -12   2       74.67       74.14      4.28 o 
   1 -12   2        1.29        0.35      1.05 o 
   5 -12   2        6.67        5.96      0.66 o 
  -5 -11   2        5.85        5.55      0.77 o 
  -4 -11   2       59.75       55.88      2.47 o 
  -3 -11   2       14.10       12.65      1.74 o 
  -2 -11   2        6.23        4.67      1.09 o 
  -1 -11   2       15.73       15.44      1.92 o 
   0 -11   2      190.68      188.12      6.52 o 
   1 -11   2       67.15       61.25      3.62 o 
   2 -11   2       25.60       22.77      2.18 o 
   5 -11   2       14.43       15.05      1.61 o 
  -6 -10   2       11.93       11.82      1.09 o 
  -5 -10   2        9.44        9.79      1.00 o 
  -4 -10   2       15.39       10.34      1.29 o 
  -3 -10   2        5.64        6.27      0.85 o 
  -2 -10   2       14.96       13.00      1.70 o 
  -1 -10   2      108.03      100.64      4.37 o 
   0 -10   2        0.27        0.65      0.87 o 
   1 -10   2       99.67      104.55      4.54 o 
   2 -10   2      194.70      185.27      6.08 o 
   5 -10   2        9.24        8.50      1.35 o 
  -6  -9   2        0.74        0.70      0.30 o 
  -5  -9   2        6.92        7.40      0.95 o 
  -4  -9   2       47.87       42.96      2.21 o 
  -3  -9   2        2.95        3.79      1.00 o 
  -2  -9   2       20.74       19.19      2.01 o 
  -1  -9   2       42.91       43.60      2.75 o 
   0  -9   2       32.89       34.08      2.53 o 
   1  -9   2       86.68       86.01      3.97 o 
   2  -9   2        3.69        2.40      0.78 o 
   3  -9   2      135.67      128.52      5.16 o 
   4  -9   2       17.55       18.45      2.01 o 
   6  -9   2        8.77       10.64      1.00 o 
  -6  -8   2       27.89       29.96      1.43 o 
  -5  -8   2        2.66        2.47      0.64 o 
  -4  -8   2        6.13        5.00      0.65 o 
  -2  -8   2      158.49      164.76      5.56 o 
  -1  -8   2       74.58       78.05      3.45 o 
   0  -8   2      107.05      113.26      4.28 o 
   1  -8   2       25.47       30.49      2.31 o 
   2  -8   2      271.74      245.53      6.62 o 
   3  -8   2       12.14       10.16      1.48 o 
   4  -8   2      141.62      150.90      5.64 o 
   5  -8   2       16.32       12.47      1.57 o 
   6  -8   2       12.94       14.61      1.18 o 
  -6  -7   2        4.38        4.97      1.00 o 
  -5  -7   2       51.30       48.67      1.89 o 
  -4  -7   2       17.57       13.07      1.72 o 
  -1  -7   2      130.94      144.23      4.46 o 
   0  -7   2     1124.61     1159.18     12.89 o 
   1  -7   2      198.87      219.74      5.74 o 
   2  -7   2       28.93       28.98      1.48 o 
   3  -7   2      108.48       99.58      4.41 o 
   4  -7   2      247.23      235.14      7.05 o 
   5  -7   2        9.59        9.94      1.48 o 
   6  -7   2        2.21        1.53      0.44 o 
  -6  -6   2       19.89       19.45      1.92 o 
  -5  -6   2       53.38       50.65      1.93 o 
  -4  -6   2       38.73       36.91      1.97 o 
  -1  -6   2      175.01      175.12      4.64 o 
   0  -6   2      315.10      343.92      6.38 o 
   1  -6   2      107.96      112.51      3.89 o 
   2  -6   2      358.33      363.01      5.32 o 
   3  -6   2       37.66       38.16      1.87 o 
   4  -6   2       27.70       31.36      2.57 o 
   5  -6   2        4.76        4.75      1.13 o 
   6  -6   2        3.20        3.23      0.78 o 
  -6  -5   2       32.53       32.49      1.72 o 
  -5  -5   2       22.70       21.24      1.59 o 
  -1  -5   2       69.83       73.68      1.57 o 
   0  -5   2       15.73       12.92      0.70 o 
   1  -5   2      909.73      932.98      8.21 o 
   2  -5   2      405.15      412.92      7.57 o 
   3  -5   2      101.44      101.02      4.19 o 
   4  -5   2       32.54       34.58      1.90 o 
   5  -5   2       20.69       22.94      2.27 o 
   6  -5   2        2.55        2.18      0.70 o 
  -6  -4   2       69.60       66.60      2.45 o 
  -5  -4   2       41.79       40.07      2.14 o 
  -2  -4   2       93.98      101.63      2.80 o 
  -1  -4   2       57.32       55.08      1.70 o 
   0  -4   2       72.96       75.39      1.59 o 
   1  -4   2     1520.38     1550.17      8.75 o 
   2  -4   2      257.91      245.76      5.57 o 
   3  -4   2       35.17       35.08      2.49 o 
   4  -4   2       87.94       98.39      4.67 o 
   5  -4   2        2.12        1.66      0.70 o 
   6  -4   2        6.41        6.10      1.09 o 
  -6  -3   2       99.18       98.00      3.01 o 
  -5  -3   2       82.16       76.48      2.93 o 
  -2  -3   2       10.25       11.18      0.64 o 
  -1  -3   2      915.90      852.13      6.90 o 
   0  -3   2     1942.90     1817.97      7.71 o 
   1  -3   2     1204.71     1189.92      7.31 o 
   2  -3   2       39.63       38.92      1.53 o 
   3  -3   2        8.06        8.98      1.31 o 
   4  -3   2      120.89      125.16      5.20 o 
   5  -3   2       19.61       18.49      2.09 o 
   6  -3   2        0.73        1.13      0.65 o 
  -7  -2   2        3.76        3.27      0.65 o 
  -6  -2   2        1.72        2.68      0.59 o 
  -5  -2   2      265.55      253.93      5.72 o 
  -4  -2   2       21.67       25.56      2.18 o 
  -3  -2   2      103.87       95.74      2.42 o 
  -2  -2   2       77.84       72.68      2.45 o 
  -1  -2   2     1270.24     1202.93      8.43 o 
   0  -2   2     1856.34     1741.62      7.24 o 
   1  -2   2      132.14      128.08      3.24 o 
   2  -2   2        7.02        8.76      0.73 o 
   3  -2   2        7.04       11.90      1.48 o 
   4  -2   2        2.36        3.31      0.92 o 
   5  -2   2        8.16        6.76      1.31 o 
   6  -2   2        1.01        1.13      0.65 o 
  -7  -1   2        2.68        1.18      0.44 o 
  -6  -1   2       42.46       46.10      2.03 o 
  -5  -1   2       49.71       45.45      2.24 o 
  -4  -1   2       62.82       57.91      4.58 o 
  -3  -1   2       71.91       71.90      3.34 o 
  -2  -1   2       63.01       62.19      1.67 o 
  -1  -1   2      522.57      486.90      5.39 o 
   0  -1   2     2643.19     2518.60     43.97 o 
   1  -1   2      306.74      284.61      4.32 o 
   2  -1   2      287.69      315.28      5.94 o 
   3  -1   2       86.24       97.72      3.98 o 
   4  -1   2       78.13       81.74      4.19 o 
   5  -1   2        3.78        3.27      0.92 o 
   6  -1   2        2.95        2.53      0.87 o 
  -7   0   2        4.01        2.83      0.57 o 
  -6   0   2        0.03       -0.17      0.83 o 
  -5   0   2        7.61        6.90      1.20 o 
  -4   0   2        0.38        0.26      0.31 o 
  -3   0   2       83.40       88.12      3.45 o 
  -2   0   2      235.53      239.22      4.57 o 
  -1   0   2      473.08      409.78      4.98 o 
   0   0   2      288.76      273.99      2.27 o 
   1   0   2      922.40      957.95     25.19 o 
   2   0   2      283.61      284.27      5.58 o 
   3   0   2       20.66       22.64      1.92 o 
   4   0   2       75.15       77.28      4.06 o 
   5   0   2        0.25        0.00      0.48 o 
   6   0   2       48.94       49.14      3.05 o 
  -7   1   2        2.68        0.83      0.52 o 
  -6   1   2       42.54       43.02      2.92 o 
  -5   1   2       49.12       49.27      3.40 o 
  -4   1   2       62.90       59.71      2.38 o 
  -3   1   2       72.09       72.63      3.23 o 
  -2   1   2       63.06       61.89      2.65 o 
  -1   1   2      522.29      507.76      5.66 o 
   0   1   2     2635.52     2523.55     20.66 o 
   1   1   2      304.10      298.35      4.50 o 
   2   1   2      286.31      306.39      5.76 o 
   3   1   2       86.11       89.38      3.76 o 
   4   1   2       77.74       77.77      4.10 o 
   5   1   2        3.80        2.53      0.92 o 
   6   1   2        2.97        3.18      0.92 o 
  -7   2   2        3.78        3.44      0.61 o 
  -5   2   2      264.61      253.21     10.45 o 
  -4   2   2       21.61       22.87      1.49 o 
  -3   2   2      103.20       96.98      3.76 o 
  -2   2   2       78.62       75.55      1.51 o 
  -1   2   2     1269.25     1214.48      9.07 o 
   0   2   2     1850.41     1765.28      6.28 o 
   1   2   2      131.89      129.22      2.94 o 
   2   2   2        7.01        9.81      1.09 o 
   3   2   2        7.17       10.99      1.35 o 
   4   2   2        2.36        3.31      0.96 o 
   5   2   2        8.26        7.76      1.40 o 
   6   2   2        1.07        0.52      0.57 o 
  -6   3   2       98.78       89.95      4.28 o 
  -5   3   2       83.24       83.51      3.18 o 
  -4   3   2       34.05       32.33      1.82 o 
  -3   3   2      113.54      107.95      2.58 o 
  -2   3   2       10.23       11.24      0.61 o 
  -1   3   2      916.41      887.71      9.91 o 
   0   3   2     1949.35     1821.53      7.33 o 
   1   3   2     1199.92     1186.33      8.90 o 
   2   3   2       39.13       38.32      2.05 o 
   3   3   2        8.11       11.08      1.40 o 
   4   3   2      121.28      119.26      5.03 o 
   5   3   2       19.64       20.49      1.57 o 
   6   3   2        0.74        1.79      0.74 o 
  -6   4   2       69.42       62.70      3.54 o 
  -5   4   2       41.90       38.75      3.47 o 
  -4   4   2       31.31       30.53      1.79 o 
  -3   4   2      180.72      212.43      3.87 o 
  -2   4   2       92.07       93.83      1.80 o 
  -1   4   2       56.95       53.82      0.93 o 
   0   4   2       73.80       81.10      2.19 o 
   1   4   2     1519.49     1538.46      8.33 o 
   2   4   2      257.59      246.46      5.18 o 
   3   4   2       35.40       34.01      1.67 o 
   4   4   2       87.64       86.12      4.28 o 
   5   4   2        2.08        1.05      0.78 o 
   6   4   2        6.52        6.71      1.18 o 
  -6   5   2       32.65       24.91      2.18 o 
  -5   5   2       23.18       24.58      1.77 o 
  -4   5   2       18.42       18.05      1.57 o 
  -3   5   2        6.44        6.11      0.72 o 
  -2   5   2      386.49      398.39      3.85 o 
  -1   5   2       69.43       71.47      1.34 o 
   0   5   2       16.04       13.69      0.56 o 
   1   5   2      914.53      960.95      5.49 o 
   2   5   2      405.74      408.61      7.44 o 
   3   5   2      102.59       93.56      3.54 o 
   4   5   2       31.99       28.77      1.43 o 
   5   5   2       20.71       20.06      2.18 o 
   6   5   2        2.59        2.83      0.78 o 
  -6   6   2       19.86       14.09      1.70 o 
  -5   6   2       53.37       47.54      2.40 o 
  -4   6   2       38.74       37.53      1.43 o 
  -3   6   2      177.50      188.19      3.88 o 
  -2   6   2      393.22      409.94      9.53 o 
  -1   6   2      174.17      179.78      4.19 o 
   0   6   2      316.45      348.07      5.68 o 
   1   6   2      108.25      108.60      2.22 o 
   2   6   2      358.75      369.74      6.46 o 
   3   6   2       37.49       35.28      1.76 o 
   4   6   2       28.13       32.36      1.88 o 
   5   6   2        4.66        5.68      0.83 o 
   6   6   2        3.15        3.43      0.53 o 
  -6   7   2        4.22        0.61      1.09 o 
  -5   7   2       51.35       49.24      2.44 o 
  -4   7   2       17.71       13.53      1.26 o 
  -3   7   2      113.19      122.83      3.24 o 
  -2   7   2       39.06       52.78      2.12 o 
  -1   7   2      130.90      133.64      4.07 o 
   0   7   2     1127.43     1145.52     11.22 o 
   1   7   2      201.05      236.05      5.57 o 
   2   7   2       29.17       32.94      2.31 o 
   3   7   2      108.29      101.28      4.46 o 
   4   7   2      246.94      243.17      5.18 o 
   5   7   2        9.50        9.12      1.00 o 
   6   7   2        2.28        2.16      0.42 o 
  -5   8   2        2.67        2.57      1.05 o 
  -4   8   2        6.17        6.16      0.91 o 
  -3   8   2        5.32        4.96      0.72 o 
  -2   8   2      158.30      151.77      5.03 o 
  -1   8   2       74.69       74.40      4.72 o 
   0   8   2      108.16      116.37      2.61 o 
   1   8   2       25.73       26.61      1.96 o 
   2   8   2      270.91      247.72      6.58 o 
   3   8   2       12.12       10.29      1.48 o 
   4   8   2      141.02      147.97      5.68 o 
   5   8   2       16.25       15.78      1.26 o 
   6   8   2       13.09       14.68      0.89 o 
  -5   9   2        6.92        6.18      0.89 o 
  -4   9   2       48.32       44.12      2.30 o 
  -3   9   2        3.00        2.40      0.74 o 
  -2   9   2       20.92       17.05      1.79 o 
  -1   9   2       42.66       46.14      2.73 o 
   0   9   2       33.30       34.56      2.18 o 
   1   9   2       87.06       84.26      3.63 o 
   2   9   2        3.74        4.36      0.92 o 
   3   9   2      135.56      126.88      6.32 o 
   4   9   2       17.95       16.35      1.42 o 
   5   9   2        1.97        2.51      0.56 o 
  -6  10   2       11.97       10.34      1.09 o 
  -5  10   2        9.44        7.97      0.92 o 
  -4  10   2       15.63       12.96      1.26 o 
  -3  10   2        5.39        4.99      0.81 o 
  -2  10   2       15.18       17.75      1.92 o 
  -1  10   2      107.52      109.21      5.27 o 
   0  10   2        0.22        0.51      0.68 o 
   1  10   2       99.51      103.59      4.24 o 
   2  10   2      193.73      170.47      5.78 o 
   3  10   2      341.04      322.36      6.06 o 
   4  10   2        6.43        5.76      0.84 o 
   5  10   2        9.16       10.16      0.94 o 
  -5  11   2        5.85        4.60      0.85 o 
  -4  11   2       60.15       56.83      2.02 o 
  -3  11   2       14.21       13.05      0.99 o 
  -2  11   2        6.18        6.06      1.18 o 
  -1  11   2       15.84       15.13      1.23 o 
   0  11   2      190.54      202.37      8.29 o 
   1  11   2       67.00       65.83      3.62 o 
   2  11   2       25.54       23.17      0.98 o 
   3  11   2       24.01       23.37      1.68 o 
   4  11   2        3.42        3.52      0.72 o 
   5  11   2       14.35       16.49      1.09 o 
  -5  12   2       60.23       66.05      2.11 o 
  -4  12   2       20.01       22.69      1.56 o 
  -3  12   2        4.84        4.16      0.59 o 
  -2  12   2       24.46       22.74      1.57 o 
  -1  12   2       68.51       65.63      2.82 o 
   0  12   2       74.92       78.02      4.02 o 
   1  12   2        1.26        0.92      0.29 o 
   2  12   2       69.40       64.41      2.83 o 
   3  12   2       46.19       38.81      2.57 o 
   4  12   2       21.12       19.21      1.42 o 
   5  12   2        6.61        5.82      0.65 o 
  -5  13   2       17.03       17.71      1.35 o 
  -4  13   2       33.12       35.90      3.51 o 
  -3  13   2       17.36       17.97      1.16 o 
  -2  13   2       59.11       57.58      2.56 o 
  -1  13   2       93.44       85.74      3.07 o 
   0  13   2       14.02       12.65      0.99 o 
   1  13   2       17.65       15.44      0.82 o 
   2  13   2       27.92       28.74      1.27 o 
   3  13   2       52.03       49.47      1.94 o 
   4  13   2        2.56        3.20      0.59 o 
   5  13   2       10.24       10.64      1.00 o 
  -4  14   2       29.41       32.44      1.60 o 
  -3  14   2       38.57       37.90      1.62 o 
  -2  14   2      181.51      175.65      4.45 o 
  -1  14   2       43.51       42.27      2.22 o 
   0  14   2        8.45        7.16      0.97 o 
   1  14   2       73.90       71.73      1.91 o 
   2  14   2        9.55       10.62      0.78 o 
   3  14   2       65.44       67.25      2.17 o 
   4  14   2        1.17        1.40      0.54 o 
  -4  15   2        6.92        6.38      0.65 o 
  -3  15   2       48.26       50.61      1.75 o 
  -2  15   2       52.53       56.27      2.50 o 
  -1  15   2      151.38      146.90      4.10 o 
   0  15   2       36.06       36.82      2.08 o 
   1  15   2       11.21       10.63      0.90 o 
   2  15   2       20.64       20.31      1.03 o 
   3  15   2       23.33       22.89      1.19 o 
   4  15   2        8.20        7.76      0.54 o 
  -3  16   2       56.33       59.12      1.71 o 
  -2  16   2       36.06       38.36      1.97 o 
  -1  16   2       61.32       64.47      2.65 o 
   0  16   2       11.67        9.92      1.11 o 
   1  16   2       59.07       55.27      1.93 o 
   2  16   2       39.04       39.28      1.54 o 
   3  16   2       28.44       29.69      1.49 o 
  -3  17   2        3.83        4.40      0.47 o 
  -2  17   2       27.34       26.96      1.21 o 
  -1  17   2        8.67        9.58      1.24 o 
   0  17   2       27.79       26.02      2.51 o 
   1  17   2       17.74       19.14      1.28 o 
   2  17   2        4.12        4.09      0.87 o 
   3  17   2        2.38        0.92      0.31 o 
  -2  18   2        8.75        9.08      0.61 o 
  -1  18   2        2.37        2.95      0.55 o 
   0  18   2       81.24       93.75      2.66 o 
   1  18   2        9.04       10.62      0.67 o 
   2  18   2        2.19        2.79      0.42 o 
  -1  19   2       15.63       16.85      0.94 o 
   0  19   2        8.59        7.32      0.63 o 
  -3 -16   3        8.98        9.38      1.22 o 
  -2 -16   3       21.39       23.20      2.05 o 
  -4 -15   3        4.95        4.34      0.55 o 
  -3 -15   3       27.15       30.06      2.36 o 
  -2 -15   3       30.33       28.75      2.49 o 
  -1 -15   3        1.42        2.49      0.87 o 
  -4 -14   3        6.72        7.06      1.13 o 
  -3 -14   3       23.22       22.20      2.22 o 
  -2 -14   3       14.24       11.56      1.70 o 
  -1 -14   3       17.90       19.28      2.09 o 
   4 -14   3       27.27       28.75      1.83 o 
  -5 -13   3        7.61        9.58      0.72 o 
  -4 -13   3       31.63       33.11      2.49 o 
  -3 -13   3       54.47       54.42      3.49 o 
  -2 -13   3       26.79       25.08      2.49 o 
  -1 -13   3       75.75       77.58      4.19 o 
   4 -13   3        1.59        1.87      0.61 o 
  -5 -12   3       45.03       48.37      1.40 o 
  -4 -12   3       13.25       11.91      1.61 o 
  -3 -12   3       29.34       29.05      2.66 o 
  -2 -12   3      186.31      180.48      6.43 o 
  -1 -12   3      102.17       99.47      4.67 o 
   0 -12   3       17.27       16.27      1.88 o 
   5 -12   3        8.33       10.51      1.05 o 
  -5 -11   3        3.13        2.53      0.43 o 
  -4 -11   3       16.76       16.04      1.31 o 
  -3 -11   3       97.02       89.06      4.54 o 
  -2 -11   3       52.81       48.31      3.27 o 
  -1 -11   3       41.65       37.31      3.05 o 
   0 -11   3       16.30       19.10      2.31 o 
   1 -11   3        2.44        0.22      1.18 o 
  -5 -10   3        3.62        5.29      0.62 o 
  -4 -10   3      110.30      104.92      3.37 o 
  -3 -10   3       28.37       26.96      2.44 o 
  -2 -10   3       44.55       46.82      3.19 o 
  -1 -10   3       57.16       54.60      3.45 o 
   0 -10   3        8.67       11.51      1.74 o 
   1 -10   3        6.67        3.71      0.96 o 
   2 -10   3       18.97       18.23      2.05 o 
  -6  -9   3        7.51        8.59      0.92 o 
  -5  -9   3       16.58       16.44      1.19 o 
  -4  -9   3        3.80        3.33      0.67 o 
  -3  -9   3       62.27       57.75      3.49 o 
  -2  -9   3       99.40       88.73      4.28 o 
  -1  -9   3       81.12       90.40      4.19 o 
   1  -9   3      225.40      223.00      6.70 o 
   2  -9   3       18.58       18.45      2.01 o 
  -6  -8   3        6.13        4.45      0.83 o 
  -5  -8   3       20.09       19.48      1.18 o 
  -4  -8   3        1.98        1.69      0.54 o 
  -3  -8   3        4.96        5.19      1.13 o 
  -2  -8   3      117.55      119.80      4.81 o 
  -1  -8   3       38.46       39.36      2.62 o 
   0  -8   3      113.87      106.96      4.50 o 
   1  -8   3      159.68      160.74      5.47 o 
   2  -8   3        3.34        2.79      0.87 o 
   5  -8   3        6.91        7.37      1.09 o 
  -6  -7   3       12.31       16.10      1.09 o 
  -5  -7   3       27.84       27.09      1.80 o 
  -4  -7   3        0.37        0.43      0.37 o 
  -2  -7   3       28.84       32.81      2.44 o 
  -1  -7   3      105.37      107.26      4.06 o 
   0  -7   3      129.58      139.64      4.85 o 
   1  -7   3      185.72      186.65      5.60 o 
   2  -7   3      353.07      332.38      7.82 o 
   3  -7   3      665.17      617.17     11.35 o 
   5  -7   3       12.45       11.86      1.44 o 
  -6  -6   3        7.65        7.71      0.79 o 
  -5  -6   3       21.94       19.83      1.56 o 
  -4  -6   3       27.45       27.09      1.69 o 
  -2  -6   3       77.78       80.67      3.63 o 
  -1  -6   3      144.26      147.41      4.42 o 
   0  -6   3      176.51      194.68      5.39 o 
   1  -6   3      550.19      588.37      9.50 o 
   2  -6   3      434.60      448.48      6.10 o 
   3  -6   3      199.00      196.41      6.96 o 
   5  -6   3       18.65       17.58      1.83 o 
   6  -6   3        4.16        5.06      0.70 o 
  -6  -5   3       26.40       27.39      2.60 o 
  -5  -5   3       49.28       48.74      1.91 o 
  -4  -5   3        0.44        0.48      0.48 o 
  -1  -5   3      149.71      158.13      4.27 o 
   0  -5   3      243.56      250.01      4.70 o 
   1  -5   3     1300.33     1431.65     14.05 o 
   2  -5   3       77.46       74.61      2.42 o 
   3  -5   3       47.42       45.47      3.01 o 
   4  -5   3       53.83       54.20      3.27 o 
   5  -5   3       13.25       11.73      1.53 o 
   6  -5   3        3.97        4.45      0.74 o 
  -6  -4   3        8.84        7.02      1.13 o 
  -5  -4   3        2.09        1.66      0.57 o 
  -2  -4   3      163.40      172.52      4.16 o 
  -1  -4   3       76.51       78.06      2.95 o 
   0  -4   3      379.35      385.02      4.37 o 
   1  -4   3      562.11      612.78      8.59 o 
   2  -4   3      231.25      237.43      4.23 o 
   3  -4   3       16.76       14.65      1.70 o 
   4  -4   3       40.66       36.56      2.71 o 
   5  -4   3       40.48       41.71      2.92 o 
   6  -4   3        8.36        8.72      1.09 o 
  -6  -3   3        3.32        1.57      0.83 o 
  -5  -3   3       10.88       10.60      1.06 o 
  -2  -3   3       45.81       52.73      2.31 o 
  -1  -3   3      526.99      534.88      9.01 o 
   0  -3   3      183.68      194.95      2.99 o 
   1  -3   3       80.59       80.23      3.02 o 
   2  -3   3       71.72       65.78      2.16 o 
   3  -3   3      129.50      125.77      4.98 o 
   4  -3   3        0.09        0.96      0.61 o 
   5  -3   3      119.84      130.62      5.24 o 
   6  -3   3        3.13        2.66      0.74 o 
  -6  -2   3       38.11       37.09      2.79 o 
  -5  -2   3      246.92      239.09      8.63 o 
  -3  -2   3       14.20       13.65      1.44 o 
  -2  -2   3     1850.31     1886.58     14.18 o 
  -1  -2   3      563.36      545.38      4.72 o 
   0  -2   3       74.89       76.04      1.79 o 
   1  -2   3       13.03       14.53      0.88 o 
   2  -2   3      106.22      126.29      4.33 o 
   3  -2   3        4.29        6.28      1.18 o 
   4  -2   3       29.44       33.76      2.62 o 
   5  -2   3        2.28        3.36      1.00 o 
   6  -2   3        1.45        1.61      0.65 o 
  -6  -1   3       22.19       26.13      2.27 o 
  -5  -1   3      355.91      353.50      7.88 o 
  -3  -1   3       82.76       80.59      3.45 o 
  -2  -1   3        4.08        7.54      0.96 o 
  -1  -1   3      677.59      667.49      7.75 o 
   0  -1   3      272.99      251.64      3.05 o 
   1  -1   3       23.72       24.71      1.06 o 
   2  -1   3      628.78      681.90      9.92 o 
   3  -1   3       19.52       23.73      2.14 o 
   4  -1   3       15.60       13.56      1.17 o 
   5  -1   3       35.45       39.05      2.97 o 
   6  -1   3        2.63        2.70      0.74 o 
  -6   0   3       62.73       63.39      3.45 o 
  -5   0   3      306.07      303.23      5.94 o 
  -4   0   3      494.90      505.95      9.69 o 
  -3   0   3        0.44        0.54      0.37 o 
  -2   0   3      566.17      592.93      8.10 o 
  -1   0   3      740.57      779.02     16.39 o 
   0   0   3      121.04      102.58      4.49 o 
   1   0   3       17.83       17.68      0.88 o 
   2   0   3        1.73        2.44      0.78 o 
   3   0   3        2.21        1.96      0.78 o 
   4   0   3        3.95        5.49      0.73 o 
   5   0   3        0.02        0.78      0.70 o 
   6   0   3        0.60        0.17      0.44 o 
  -6   1   3       22.21       22.11      2.22 o 
  -5   1   3      355.98      338.33      9.04 o 
  -4   1   3      161.26      165.62      4.03 o 
  -3   1   3       82.72       77.83      2.47 o 
  -2   1   3        3.82        5.84      0.65 o 
  -1   1   3      675.46      685.58      8.02 o 
   0   1   3      272.76      259.36      5.33 o 
   1   1   3       25.01       24.00      1.53 o 
   2   1   3      627.40      680.99      9.74 o 
   3   1   3       19.43       25.65      2.22 o 
   4   1   3       15.65       14.85      2.01 o 
   5   1   3       35.48       36.25      2.84 o 
   6   1   3        2.64        2.66      0.74 o 
  -6   2   3       38.38       38.38      1.99 o 
  -5   2   3      246.22      231.93      5.33 o 
  -4   2   3       54.47       51.71      2.28 o 
  -3   2   3       13.86       13.70      0.83 o 
  -2   2   3     1845.38     1936.79     23.05 o 
  -1   2   3      564.11      548.56      7.14 o 
   0   2   3       74.78       79.94      2.62 o 
   1   2   3       13.05       15.50      1.00 o 
   2   2   3      106.43      129.39      4.20 o 
   3   2   3        4.29        5.58      1.13 o 
   4   2   3       30.10       33.31      2.27 o 
   5   2   3        2.29        3.59      0.68 o 
   6   2   3        1.47        1.66      0.65 o 
  -6   3   3        3.22        0.67      0.75 o 
  -5   3   3       10.62       12.20      1.29 o 
  -4   3   3       84.36       85.66      2.99 o 
  -3   3   3       62.51       69.80      4.85 o 
  -2   3   3       44.97       54.52      1.72 o 
  -1   3   3      523.73      537.66      7.13 o 
   0   3   3      183.12      189.22      4.03 o 
   1   3   3       82.17       87.22      2.04 o 
   2   3   3       72.31       73.81      3.14 o 
   3   3   3      129.82      132.59      4.90 o 
   4   3   3        0.11        0.64      0.44 o 
   5   3   3      119.82      124.69      3.95 o 
   6   3   3        3.11        2.35      0.70 o 
  -6   4   3        8.95        6.86      1.66 o 
  -5   4   3        1.89        1.32      0.64 o 
  -4   4   3       66.92       66.75      2.65 o 
  -3   4   3      115.85      121.28      7.23 o 
  -2   4   3      164.11      172.41      2.65 o 
  -1   4   3       76.42       71.61      1.94 o 
   0   4   3      380.66      380.60      4.18 o 
   1   4   3      562.28      625.21      7.70 o 
   2   4   3      230.70      243.16      5.65 o 
   3   4   3       16.69       17.88      1.83 o 
   4   4   3       41.20       39.43      2.64 o 
   5   4   3       40.24       38.97      2.04 o 
   6   4   3        8.39       12.21      1.35 o 
  -6   5   3       26.53       23.40      1.43 o 
  -5   5   3       48.89       47.06      2.42 o 
  -4   5   3        0.42        0.93      0.29 o 
  -3   5   3      224.62      237.55      4.44 o 
  -2   5   3       82.76       90.36      2.45 o 
  -1   5   3      150.64      151.75      3.15 o 
   0   5   3      243.93      242.28      3.02 o 
   1   5   3     1303.53     1443.97     11.76 o 
   2   5   3       76.46       80.97      3.23 o 
   3   5   3       47.42       42.52      3.47 o 
   4   5   3       54.05       48.63      2.35 o 
   5   5   3       13.28       10.35      1.06 o 
   6   5   3        3.97        4.97      0.87 o 
  -5   6   3       21.58       18.85      1.56 o 
  -4   6   3       27.87       27.35      1.43 o 
  -3   6   3       45.64       44.37      1.96 o 
  -2   6   3       76.47       71.31      1.80 o 
  -1   6   3      145.29      148.46      4.00 o 
   0   6   3      176.22      199.06      4.36 o 
   1   6   3      550.67      544.99      8.44 o 
   2   6   3      435.00      454.23      8.63 o 
   3   6   3      198.47      204.37      6.35 o 
   4   6   3      184.07      176.12      5.18 o 
   5   6   3       18.92       20.15      1.46 o 
   6   6   3        4.11        5.89      0.92 o 
  -6   7   3       12.47       14.44      1.53 o 
  -5   7   3       27.56       25.22      1.74 o 
  -4   7   3        0.35        0.58      0.39 o 
  -3   7   3       40.21       41.74      1.97 o 
  -2   7   3       28.80       33.35      1.58 o 
  -1   7   3      104.43      101.92      3.85 o 
   0   7   3      129.60      149.00      4.11 o 
   1   7   3      187.76      182.72      5.17 o 
   2   7   3      353.46      347.27      7.91 o 
   3   7   3      664.00      560.62     10.91 o 
   4   7   3      165.47      165.90      6.30 o 
   5   7   3       12.44       11.96      1.10 o 
   6   7   3        6.17        9.16      1.00 o 
  -6   8   3        6.24        2.44      0.74 o 
  -5   8   3       20.33       18.08      2.09 o 
  -4   8   3        2.00        1.77      0.46 o 
  -3   8   3        5.12        5.23      1.05 o 
  -2   8   3      117.21      108.74      4.46 o 
  -1   8   3       37.96       35.17      2.40 o 
   0   8   3      112.99      112.72      2.72 o 
   1   8   3      159.54      180.43      5.38 o 
   2   8   3        3.45        4.19      1.05 o 
   3   8   3       72.80       65.14      2.19 o 
   4   8   3      161.91      151.47      4.22 o 
   5   8   3        6.88        7.61      0.88 o 
  -6   9   3        7.63        8.33      1.05 o 
  -5   9   3       16.57       15.86      1.31 o 
  -4   9   3        3.78        3.79      1.00 o 
  -3   9   3       62.53       58.66      2.58 o 
  -2   9   3      100.33       95.54      4.37 o 
  -1   9   3       80.34       83.64      2.62 o 
   0   9   3       56.77       70.63      3.06 o 
   1   9   3      225.16      230.93      6.26 o 
   2   9   3       18.88       20.98      2.09 o 
   3   9   3       65.46       63.39      2.20 o 
   4   9   3        5.79        6.15      0.94 o 
   5   9   3        1.02        0.72      0.33 o 
  -5  10   3        3.81        2.93      1.66 o 
  -4  10   3      111.01      109.45      5.42 o 
  -3  10   3       28.70       25.06      1.74 o 
  -2  10   3       43.72       44.81      3.10 o 
  -1  10   3       57.41       61.28      4.89 o 
   0  10   3        8.42       10.86      1.40 o 
   1  10   3        6.56        6.54      1.13 o 
   2  10   3       18.93       17.61      0.96 o 
   3  10   3        6.41        7.18      0.82 o 
   4  10   3        5.04        5.12      0.83 o 
   5  10   3       10.25       12.24      0.97 o 
  -5  11   3        3.20        1.66      0.78 o 
  -4  11   3       16.90       14.70      1.92 o 
  -3  11   3       96.98       87.66      2.85 o 
  -2  11   3       52.32       46.31      2.05 o 
  -1  11   3       41.98       39.26      1.97 o 
   0  11   3       16.14       17.81      1.32 o 
   1  11   3        2.51        2.05      0.51 o 
   2  11   3       36.11       37.43      1.66 o 
   3  11   3        7.92        7.10      0.80 o 
   4  11   3       11.52        9.89      1.08 o 
   5  11   3        6.93        9.63      0.78 o 
  -5  12   3       45.46       49.45      2.62 o 
  -4  12   3       13.48       19.67      2.14 o 
  -3  12   3       29.04       38.21      2.92 o 
  -2  12   3      186.93      180.52      3.63 o 
  -1  12   3      102.69       95.26      2.60 o 
   0  12   3       17.20       16.77      1.36 o 
   1  12   3       25.71       27.12      1.39 o 
   2  12   3       54.71       50.45      2.25 o 
   3  12   3        9.92        9.27      0.88 o 
   4  12   3        9.22        8.71      0.95 o 
   5  12   3        8.21       10.17      0.71 o 
  -5  13   3        7.67        8.55      0.96 o 
  -4  13   3       31.22       29.62      2.40 o 
  -3  13   3       54.32       56.09      1.95 o 
  -2  13   3       26.67       26.08      2.40 o 
  -1  13   3       75.56       73.45      2.36 o 
   0  13   3       18.22       16.80      1.17 o 
   1  13   3        0.57        0.99      0.34 o 
   2  13   3       25.16       22.61      1.13 o 
   3  13   3        2.27        2.36      0.47 o 
   4  13   3        1.58        1.57      0.48 o 
  -4  14   3        6.81        5.71      1.00 o 
  -3  14   3       23.21       23.29      1.67 o 
  -2  14   3       14.49       14.11      1.28 o 
  -1  14   3       17.66       18.12      1.48 o 
   0  14   3        9.94        9.02      0.90 o 
   1  14   3       16.70       14.44      0.92 o 
   2  14   3        6.50        5.77      0.62 o 
   3  14   3        7.50        6.17      0.65 o 
   4  14   3       27.23       29.93      1.37 o 
  -4  15   3        5.01        3.58      0.65 o 
  -3  15   3       27.38       30.74      1.30 o 
  -2  15   3       30.38       30.11      1.92 o 
  -1  15   3        1.40        2.44      0.60 o 
   0  15   3       12.04       13.55      1.31 o 
   1  15   3       36.28       32.16      1.91 o 
   2  15   3       38.97       36.18      1.49 o 
   3  15   3       10.01       10.88      0.73 o 
  -3  16   3        9.10       10.01      0.67 o 
  -2  16   3       21.10       22.10      1.43 o 
  -1  16   3        1.97        1.59      0.50 o 
   0  16   3       36.99       32.92      1.87 o 
   1  16   3        8.31        9.06      0.78 o 
   2  16   3       42.46       46.88      1.59 o 
   3  16   3        3.76        5.28      0.62 o 
  -3  17   3        2.25        2.05      0.48 o 
  -2  17   3       20.64       20.71      1.01 o 
  -1  17   3        5.75        6.44      0.81 o 
   0  17   3       18.99       18.21      1.30 o 
   1  17   3        7.49        8.83      1.44 o 
   2  17   3        9.44       10.58      0.81 o 
  -2  18   3        6.46        6.80      0.48 o 
  -1  18   3       56.95       61.97      2.77 o 
   0  18   3       24.53       27.85      1.37 o 
   1  18   3        2.87        2.60      0.43 o 
  -2 -17   4        2.62        2.49      0.57 o 
   1 -17   4        8.23        9.16      1.05 o 
   2 -17   4        8.67        8.72      0.96 o 
   0 -16   4        2.47        2.09      0.70 o 
  -3 -15   4       17.76       20.41      1.83 o 
  -2 -15   4        5.56        5.45      1.13 o 
   3 -15   4        1.14        1.92      0.61 o 
  -4 -14   4        7.89        9.32      0.77 o 
  -3 -14   4        8.31        8.94      1.40 o 
  -2 -14   4        3.05        3.01      0.96 o 
  -4 -13   4        0.14       -0.06      0.44 o 
  -3 -13   4       85.19       86.02      2.91 o 
  -2 -13   4       13.32       12.86      1.79 o 
  -1 -13   4       39.02       37.26      2.97 o 
   4 -13   4        2.54        3.44      0.65 o 
  -5 -12   4       14.99       15.75      0.89 o 
  -4 -12   4        9.98       10.41      1.02 o 
  -3 -12   4        2.51        2.31      0.96 o 
  -2 -12   4      387.71      373.31      9.40 o 
  -1 -12   4        4.85        4.23      1.09 o 
   4 -12   4        7.11        6.15      0.96 o 
  -5 -11   4        0.04       -0.09      0.27 o 
  -4 -11   4       36.27       32.68      1.99 o 
  -3 -11   4      153.88      143.99      5.77 o 
  -2 -11   4      106.96       97.33      4.76 o 
  -1 -11   4      123.94      115.46      5.11 o 
   4 -11   4        3.10        2.62      0.74 o 
  -5 -10   4        7.71        6.50      0.59 o 
  -4 -10   4        0.91        1.12      0.45 o 
  -3 -10   4       19.27       20.59      2.22 o 
  -2 -10   4        5.77        5.80      1.18 o 
  -1 -10   4       73.13       74.44      4.32 o 
   0 -10   4       50.05       55.42      3.67 o 
   4 -10   4        0.34        0.70      0.52 o 
   5 -10   4        0.33        0.35      0.31 o 
  -5  -9   4       16.39       17.03      1.26 o 
  -4  -9   4       22.24       23.39      1.59 o 
  -3  -9   4       18.40       19.19      2.09 o 
  -2  -9   4       67.97       71.20      3.93 o 
  -1  -9   4      402.29      383.12      9.32 o 
   0  -9   4       18.91       21.20      2.27 o 
   1  -9   4       60.71       60.80      3.67 o 
   4  -9   4       53.67       53.07      3.19 o 
   5  -9   4        1.48        1.09      0.52 o 
  -6  -8   4        2.45        3.40      0.65 o 
  -5  -8   4       35.77       33.66      1.90 o 
  -4  -8   4       46.84       47.95      2.27 o 
  -3  -8   4       80.06       81.92      4.15 o 
  -2  -8   4        1.02        1.87      0.74 o 
  -1  -8   4       24.28       24.25      2.27 o 
   0  -8   4       50.25       46.57      3.19 o 
   1  -8   4        7.52        5.41      1.09 o 
   2  -8   4      164.11      155.53      5.77 o 
   4  -8   4       21.98       24.21      2.22 o 
  -6  -7   4        3.77        5.93      0.87 o 
  -5  -7   4        2.66        2.79      0.71 o 
  -4  -7   4      109.48      111.06      4.98 o 
  -3  -7   4        2.42        3.97      1.00 o 
  -2  -7   4       31.24       33.59      2.49 o 
  -1  -7   4       34.77       35.43      2.57 o 
   0  -7   4      107.72       96.71      4.28 o 
   1  -7   4      125.27      119.91      4.81 o 
   2  -7   4       97.51       91.60      4.32 o 
  -6  -6   4        2.34        2.40      0.65 o 
  -5  -6   4       36.65       33.74      1.97 o 
  -4  -6   4       70.87       68.85      2.84 o 
  -3  -6   4      104.05      117.61      4.89 o 
  -2  -6   4       54.19       54.82      3.06 o 
  -1  -6   4       14.23       15.13      1.57 o 
   0  -6   4       66.84       80.82      3.76 o 
   1  -6   4       41.44       40.19      2.47 o 
   2  -6   4       42.53       38.14      2.71 o 
  -6  -5   4        8.61        9.22      0.83 o 
  -5  -5   4        2.19        1.69      0.45 o 
  -4  -5   4       54.46       51.33      2.18 o 
  -3  -5   4       19.80       21.55      2.05 o 
  -2  -5   4      174.10      176.15      5.21 o 
  -1  -5   4      570.70      607.86     14.60 o 
   0  -5   4      219.33      218.76      6.77 o 
   1  -5   4      164.33      170.80      5.03 o 
   2  -5   4      101.67      104.52      3.43 o 
   3  -5   4       98.21      100.55      4.63 o 
  -6  -4   4        9.13        7.98      1.22 o 
  -5  -4   4       27.93       26.46      1.70 o 
  -4  -4   4       92.02       84.74      2.18 o 
  -3  -4   4       17.10       23.51      2.05 o 
  -2  -4   4      215.84      232.41      5.48 o 
  -1  -4   4      668.38      724.76      8.75 o 
   0  -4   4       24.34       27.11      1.33 o 
   1  -4   4      139.32      152.57      4.72 o 
   2  -4   4       15.09       16.28      1.20 o 
   3  -4   4       85.03       82.97      4.19 o 
  -6  -3   4        0.70        0.78      0.65 o 
  -5  -3   4        0.02        0.17      0.64 o 
  -4  -3   4       76.94       73.81      2.51 o 
  -3  -3   4        9.14        7.15      1.13 o 
  -2  -3   4      129.58      143.21      4.00 o 
  -1  -3   4      175.51      181.41      3.19 o 
   0  -3   4        0.75        0.23      0.23 o 
   1  -3   4      269.13      269.86      4.26 o 
   2  -3   4      104.02      116.21      3.08 o 
   3  -3   4       10.52        9.68      1.48 o 
   5  -3   4       53.78       54.75      2.16 o 
  -6  -2   4       88.02       92.04      4.15 o 
  -5  -2   4       51.09       50.59      2.77 o 
  -4  -2   4      439.76      403.16      4.71 o 
  -3  -2   4      249.41      246.66      6.40 o 
  -2  -2   4      146.13      156.01      4.55 o 
  -1  -2   4      333.12      338.01      6.46 o 
   0  -2   4       39.83       41.58      3.49 o 
   1  -2   4      252.52      261.77      4.67 o 
   2  -2   4       67.02       65.04      2.27 o 
   3  -2   4       16.60       16.44      1.92 o 
   5  -2   4        3.93        2.19      0.52 o 
   6  -2   4       12.76       12.60      1.05 o 
  -6  -1   4        1.58        0.04      0.74 o 
  -5  -1   4       57.12       56.17      2.25 o 
  -4  -1   4      200.87      194.06      3.75 o 
  -3  -1   4       65.23       64.26      3.32 o 
  -2  -1   4       86.28      103.76      3.80 o 
  -1  -1   4      492.31      536.06      8.13 o 
   0  -1   4       34.82       31.20      1.96 o 
   1  -1   4      416.47      427.04      8.26 o 
   2  -1   4       92.18       99.26      4.11 o 
   3  -1   4       12.86       12.91      1.70 o 
   4  -1   4       22.20       20.70      1.49 o 
   5  -1   4       14.75       11.91      1.08 o 
   6  -1   4       14.35       12.52      1.09 o 
  -6   0   4        8.02        8.80      3.66 o 
  -5   0   4       81.38       70.81      3.01 o 
  -4   0   4      114.45      104.32      2.75 o 
  -3   0   4        1.37        0.92      0.57 o 
  -2   0   4       34.38       41.89      2.44 o 
  -1   0   4      997.08     1125.65     11.99 o 
   0   0   4        4.84        4.49      0.83 o 
   1   0   4       11.39       12.81      0.72 o 
   2   0   4      199.18      208.50      5.91 o 
   3   0   4       15.67       18.88      2.05 o 
   4   0   4      172.21      168.28      4.20 o 
   5   0   4       87.17       91.32      2.96 o 
   6   0   4        0.00       -0.17      0.31 o 
  -6   1   4        1.58       -0.26      0.96 o 
  -5   1   4       56.98       52.59      2.58 o 
  -4   1   4      201.31      188.57      4.49 o 
  -3   1   4       65.19       58.81      3.23 o 
  -2   1   4       85.54      110.44      3.98 o 
  -1   1   4      493.52      507.99      7.99 o 
   0   1   4       34.86       31.55      1.96 o 
   1   1   4      415.16      428.67     10.13 o 
   2   1   4       93.21       98.61      4.02 o 
   3   1   4       12.86       14.00      1.79 o 
   4   1   4       22.29       20.94      2.18 o 
   5   1   4       14.69       14.35      1.19 o 
   6   1   4       14.35       12.52      1.18 o 
  -6   2   4       88.17       94.40      2.97 o 
  -5   2   4       52.16       49.59      2.10 o 
  -4   2   4      439.34      408.24      5.48 o 
  -3   2   4      249.25      246.51      9.31 o 
  -2   2   4      145.75      153.73      4.59 o 
  -1   2   4      333.65      325.39      6.46 o 
   0   2   4       39.40       38.80      2.18 o 
   1   2   4      252.25      260.86      9.17 o 
   2   2   4       66.88       71.65      3.45 o 
   3   2   4       16.67       15.79      1.88 o 
   4   2   4       62.89       61.70      2.67 o 
   5   2   4        4.12        4.70      0.74 o 
   6   2   4       12.81       12.69      1.18 o 
  -6   3   4        0.70        0.52      0.74 o 
  -5   3   4        0.02       -0.46      1.25 o 
  -4   3   4       77.25       68.73      2.27 o 
  -3   3   4        9.09        8.32      1.24 o 
  -2   3   4      131.55      148.03      4.68 o 
   0   3   4        0.75        0.78      0.48 o 
   1   3   4      270.55      263.05      6.01 o 
   2   3   4      104.42      125.36      3.21 o 
   3   3   4       10.51       10.81      1.53 o 
   4   3   4       32.51       29.13      1.85 o 
   5   3   4       53.57       54.16      2.77 o 
   6   3   4        0.21       -0.26      0.35 o 
  -6   4   4        9.18        9.29      1.35 o 
  -5   4   4       28.74       25.72      1.42 o 
  -4   4   4       91.60       82.22      2.52 o 
  -3   4   4       16.94       20.27      1.36 o 
  -2   4   4      217.48      226.45      4.27 o 
  -1   4   4      666.98      670.71     13.25 o 
   0   4   4       24.38       26.31      1.83 o 
   1   4   4      138.88      144.78      4.46 o 
   2   4   4       15.52       21.02      1.88 o 
   3   4   4       85.18       91.75      4.32 o 
   4   4   4      125.65      117.14      3.69 o 
   5   4   4       35.06       35.23      1.83 o 
   6   4   4        9.04        9.33      0.96 o 
  -6   5   4        8.59       11.25      0.99 o 
  -5   5   4        2.21        1.10      0.87 o 
  -4   5   4       54.60       50.97      1.69 o 
  -3   5   4       19.97       20.70      1.55 o 
  -2   5   4      174.12      168.89      5.12 o 
  -1   5   4      572.71      594.05      8.84 o 
   0   5   4      219.46      213.65      4.56 o 
   1   5   4      162.62      168.08      4.68 o 
   3   5   4       98.45       95.74      2.60 o 
   4   5   4      151.29      147.59      4.16 o 
   5   5   4       15.17       16.31      1.77 o 
  -6   6   4        2.35        3.62      1.09 o 
  -5   6   4       37.18       30.29      1.85 o 
  -4   6   4       70.46       68.66      2.30 o 
  -3   6   4      103.78      107.51      4.54 o 
  -2   6   4       54.00       53.20      2.11 o 
  -1   6   4       14.19       15.10      1.06 o 
   0   6   4       66.49       81.76      2.74 o 
   1   6   4       41.86       37.96      2.44 o 
   2   6   4       42.40       37.40      2.66 o 
   3   6   4       20.82       22.45      1.57 o 
   4   6   4       70.65       71.10      2.89 o 
   5   6   4       57.78       60.71      2.34 o 
  -6   7   4        3.70        7.33      1.13 o 
  -5   7   4        2.64        1.26      0.65 o 
  -4   7   4      109.11      109.84      2.92 o 
  -3   7   4        2.51        2.72      0.50 o 
  -2   7   4       30.52       32.01      1.68 o 
  -1   7   4       34.34       36.04      2.49 o 
   0   7   4      107.63      104.88      3.98 o 
   1   7   4      124.27      131.49      4.63 o 
   2   7   4       96.74       92.87      4.28 o 
   3   7   4      161.47      158.07      4.19 o 
   4   7   4        4.82        5.12      1.05 o 
   5   7   4       20.25       19.93      1.31 o 
  -6   8   4        2.49        5.10      0.92 o 
  -5   8   4       35.51       32.18      1.94 o 
  -4   8   4       46.37       41.96      2.26 o 
  -3   8   4       79.64       75.88      2.95 o 
  -2   8   4        1.02        1.05      0.61 o 
  -1   8   4       24.10       23.12      2.09 o 
   0   8   4       50.63       47.31      2.79 o 
   1   8   4        7.41        8.42      1.26 o 
   2   8   4      164.76      167.56      5.90 o 
   3   8   4       88.41       76.25      5.26 o 
   4   8   4       21.58       20.08      1.54 o 
   5   8   4        9.17       11.02      0.94 o 
  -5   9   4       16.49       14.26      1.72 o 
  -4   9   4       22.01       19.15      1.58 o 
  -3   9   4       18.65       17.47      1.48 o 
  -2   9   4       67.27       63.95      3.67 o 
  -1   9   4      399.95      415.62      8.97 o 
   0   9   4       18.88       17.27      1.79 o 
   1   9   4       61.03       57.05      3.23 o 
   2   9   4       77.23       73.34      2.35 o 
   3   9   4       92.86       78.53      3.23 o 
   4   9   4       53.23       54.26      2.41 o 
   5   9   4        1.47        1.33      0.33 o 
  -5  10   4        7.98        6.58      0.81 o 
  -4  10   4        0.90        1.22      0.78 o 
  -3  10   4       19.04       20.22      1.60 o 
  -2  10   4        5.55        9.29      1.53 o 
  -1  10   4       73.36       68.90      3.75 o 
   0  10   4       49.89       51.98      3.10 o 
   1  10   4        1.63        3.51      0.54 o 
   2  10   4       60.36       54.28      1.98 o 
   3  10   4        4.00        6.81      0.91 o 
   4  10   4        0.37        0.59      0.44 o 
   5  10   4        0.30        0.15      0.26 o 
  -5  11   4        0.03       -0.48      0.61 o 
  -4  11   4       36.52       32.02      2.66 o 
  -3  11   4      154.43      142.64      4.17 o 
  -2  11   4      106.08      108.90      3.48 o 
  -1  11   4      124.82      120.23      2.90 o 
   0  11   4       13.39       12.88      1.23 o 
   1  11   4       10.75        8.66      1.02 o 
   2  11   4        2.25        2.15      0.46 o 
   3  11   4       30.89       30.54      1.86 o 
   4  11   4        3.21        2.78      0.58 o 
  -5  12   4       15.29       14.22      1.26 o 
  -4  12   4       10.08       10.51      1.53 o 
  -3  12   4        2.42        2.83      1.00 o 
  -2  12   4      389.05      386.22      5.13 o 
  -1  12   4        4.85        3.97      0.55 o 
   0  12   4       47.47       45.07      2.28 o 
   1  12   4       19.24       13.29      1.26 o 
   2  12   4        0.06        1.21      0.38 o 
   3  12   4        4.28        3.34      1.07 o 
   4  12   4        6.99        7.24      0.79 o 
  -4  13   4        0.15        0.52      0.52 o 
  -3  13   4       85.63       90.49      4.45 o 
  -2  13   4       13.54       14.68      1.26 o 
  -1  13   4       39.12       38.72      1.71 o 
   0  13   4       19.44       15.39      1.13 o 
   1  13   4       22.19       20.62      1.88 o 
   2  13   4       18.43       14.41      1.01 o 
   3  13   4        6.66        9.12      0.78 o 
   4  13   4        2.59        3.12      0.49 o 
  -4  14   4        8.05        9.72      1.18 o 
  -3  14   4        8.46        9.29      1.40 o 
  -2  14   4        3.16        3.61      0.66 o 
  -1  14   4        1.67        2.30      0.47 o 
   0  14   4       14.50       13.03      1.05 o 
   1  14   4       19.60       15.96      1.12 o 
   2  14   4       23.11       22.70      1.03 o 
   3  14   4        5.28        6.55      0.60 o 
  -3  15   4       17.82       20.15      1.83 o 
  -2  15   4        5.51        6.02      0.78 o 
  -1  15   4       33.66       36.32      1.88 o 
   0  15   4        4.95        5.45      0.69 o 
   1  15   4       17.58       13.10      0.97 o 
   2  15   4        3.30        3.58      0.49 o 
   3  15   4        1.15        1.28      0.48 o 
  -3  16   4       12.47       15.22      1.35 o 
  -2  16   4       14.22       14.84      0.87 o 
  -1  16   4        1.88        2.30      0.52 o 
   0  16   4        2.49        1.81      0.63 o 
   1  16   4        4.38        4.15      0.60 o 
   2  16   4        0.73        1.05      0.28 o 
  -2  17   4        2.68        2.54      0.34 o 
  -1  17   4       35.99       42.10      1.70 o 
   0  17   4        0.63        0.65      0.34 o 
   1  17   4        8.36        9.22      0.74 o 
  -1  18   4       17.89       17.23      0.75 o 
   0  18   4        0.47        0.57      0.35 o 
  -2 -16   5        5.03        7.11      0.92 o 
  -1 -16   5       22.10       23.82      1.79 o 
   0 -16   5        2.55        2.44      0.65 o 
   1 -16   5        7.90        7.54      0.92 o 
  -3 -15   5        3.37        4.19      0.74 o 
  -2 -15   5       35.53       39.18      2.40 o 
  -1 -15   5        3.45        3.14      0.74 o 
   0 -15   5        5.35        4.27      0.96 o 
   1 -15   5        3.54        3.88      0.83 o 
   2 -15   5        9.15       10.16      1.22 o 
  -3 -14   5       26.74       31.15      2.22 o 
  -2 -14   5        3.18        2.92      0.96 o 
  -1 -14   5       35.63       32.33      2.44 o 
   0 -14   5        9.04        9.59      1.40 o 
   1 -14   5        9.40       10.55      1.53 o 
   2 -14   5        0.65        1.18      0.65 o 
   3 -14   5        6.83        8.98      1.09 o 
  -4 -13   5        0.69        0.94      0.32 o 
  -3 -13   5       53.04       53.21      3.10 o 
  -2 -13   5       69.65       71.86      3.97 o 
  -1 -13   5        8.57        8.37      1.35 o 
   1 -13   5       32.22       29.05      2.31 o 
   2 -13   5        4.64        4.23      1.13 o 
   3 -13   5        9.37       12.25      1.44 o 
  -4 -12   5       24.50       26.55      1.39 o 
  -3 -12   5       23.43       22.13      1.88 o 
  -2 -12   5       22.04       21.42      2.27 o 
   1 -12   5       35.03       33.46      2.66 o 
   3 -12   5       30.67       27.44      2.31 o 
  -5 -11   5        0.67        1.13      0.48 o 
  -4 -11   5       17.43       17.45      1.23 o 
  -3 -11   5        9.34       11.27      1.14 o 
  -2 -11   5      103.64       95.10      4.76 o 
   0 -11   5       26.83       30.14      2.53 o 
   1 -11   5       50.62       46.43      3.23 o 
   3 -11   5       84.35       90.54      4.32 o 
   4 -11   5       17.04       17.71      1.44 o 
  -5 -10   5        1.49        2.18      0.70 o 
  -4 -10   5        2.90        2.79      0.61 o 
  -3 -10   5       49.09       50.57      2.38 o 
  -2 -10   5       88.74       84.24      4.45 o 
  -1 -10   5      140.02      135.38      5.60 o 
   0 -10   5       72.32       71.21      3.89 o 
   1 -10   5       17.41       17.31      1.96 o 
   3 -10   5       83.86       85.20      4.37 o 
   4 -10   5       10.81       10.29      1.22 o 
  -5  -9   5       29.86       29.14      2.18 o 
  -4  -9   5       10.12        8.78      0.99 o 
  -3  -9   5       50.42       49.39      2.36 o 
  -2  -9   5      507.43      481.66     10.39 o 
  -1  -9   5       56.80       52.90      3.40 o 
   0  -9   5       16.66       16.18      1.88 o 
   1  -9   5       66.56       64.96      3.80 o 
   3  -9   5        5.09        5.80      1.22 o 
   4  -9   5       14.68       14.57      1.53 o 
  -5  -8   5       14.58       14.30      1.66 o 
  -4  -8   5        3.83        2.92      1.00 o 
  -3  -8   5      125.99      121.97      3.68 o 
  -2  -8   5       54.42       51.11      3.32 o 
  -1  -8   5       34.50       36.60      2.92 o 
   0  -8   5       91.72      100.06      4.63 o 
   1  -8   5       49.93       48.92      2.27 o 
   3  -8   5       12.22       11.56      1.74 o 
   4  -8   5        1.31        0.52      0.52 o 
  -5  -7   5        3.71        4.05      1.00 o 
  -4  -7   5       53.09       48.70      2.35 o 
  -3  -7   5       40.65       40.03      2.10 o 
  -2  -7   5        0.89        0.17      0.52 o 
  -1  -7   5      158.14      147.13      5.60 o 
   0  -7   5      103.76      108.09      4.63 o 
   1  -7   5        3.71        2.83      0.78 o 
   2  -7   5       43.00       42.11      2.97 o 
   3  -7   5       21.47       20.98      2.31 o 
   4  -7   5        9.17        7.89      1.22 o 
  -6  -6   5        8.41       10.55      1.00 o 
  -5  -6   5       39.09       38.22      2.84 o 
  -4  -6   5       29.70       27.90      1.82 o 
  -3  -6   5       14.28       12.73      1.79 o 
  -1  -6   5       10.27        9.59      1.40 o 
   0  -6   5       11.26       10.77      1.44 o 
   1  -6   5        3.24        3.58      0.70 o 
   2  -6   5       67.98       66.48      1.86 o 
   3  -6   5        8.30       11.16      1.70 o 
   5  -6   5        4.75        4.19      0.70 o 
  -6  -5   5        0.73        0.92      0.33 o 
  -5  -5   5        8.90        9.19      1.57 o 
  -4  -5   5       56.41       56.52      2.27 o 
  -3  -5   5      191.68      188.19      3.60 o 
  -1  -5   5       85.23       91.53      2.88 o 
   0  -5   5       82.62       81.85      3.58 o 
   1  -5   5       21.10       21.74      1.39 o 
   2  -5   5       80.16       78.20      2.78 o 
   3  -5   5       31.74       29.14      2.62 o 
   5  -5   5        8.03        8.42      1.05 o 
  -6  -4   5        0.14        1.71      0.63 o 
  -5  -4   5        3.04        3.34      0.74 o 
  -4  -4   5       51.66       48.36      2.42 o 
  -2  -4   5       51.39       51.76      2.88 o 
  -1  -4   5      114.50      121.15      4.37 o 
   0  -4   5       62.71       74.57      5.28 o 
   1  -4   5       58.98       59.44      5.00 o 
   2  -4   5       11.67       12.38      1.15 o 
   3  -4   5       22.39       22.24      2.27 o 
   5  -4   5        1.27        1.31      0.52 o 
  -6  -3   5       19.12       24.86      1.96 o 
  -5  -3   5       17.44       18.85      1.52 o 
  -4  -3   5       56.48       53.51      2.10 o 
  -3  -3   5       77.01       74.32      3.71 o 
  -2  -3   5       15.74       15.70      1.66 o 
  -1  -3   5       25.28       28.75      2.18 o 
   0  -3   5      232.99      230.34      6.05 o 
   1  -3   5       85.60       86.00      3.97 o 
   2  -3   5       84.24       93.37      2.89 o 
   3  -3   5       12.64       10.60      1.53 o 
   4  -3   5       19.69       20.19      2.14 o 
   5  -3   5       44.38       47.92      2.66 o 
  -6  -2   5       12.06       13.96      1.61 o 
  -5  -2   5       39.47       38.65      2.21 o 
  -4  -2   5       60.51       59.42      2.20 o 
  -3  -2   5       59.43       63.60      3.49 o 
  -2  -2   5       20.31       18.14      1.79 o 
  -1  -2   5      107.04      125.47      4.50 o 
   0  -2   5       42.90       47.22      2.75 o 
   1  -2   5       30.38       30.23      2.31 o 
   2  -2   5       50.74       47.98      2.49 o 
   3  -2   5       10.51        9.51      1.44 o 
   4  -2   5       11.06       11.64      1.66 o 
   5  -2   5       90.10       92.83      3.80 o 
  -6  -1   5        7.00        9.46      1.44 o 
  -5  -1   5       31.28       34.40      2.56 o 
  -4  -1   5        9.44        9.29      1.31 o 
  -3  -1   5       48.90       50.80      3.14 o 
  -2  -1   5      149.85      148.67      5.03 o 
  -1  -1   5      313.15      318.47      7.20 o 
   0  -1   5       30.16       37.17      2.44 o 
   1  -1   5        4.92        3.62      0.78 o 
   2  -1   5       20.36       20.98      2.22 o 
   4  -1   5       11.88       13.30      1.79 o 
   5  -1   5       18.90       20.85      1.88 o 
  -6   0   5       40.51       48.61      2.88 o 
  -5   0   5       44.11       48.90      1.96 o 
  -4   0   5       10.33        8.85      1.09 o 
  -3   0   5       79.70       71.18      3.80 o 
  -2   0   5       82.46       94.38      4.06 o 
  -1   0   5        0.21        0.22      0.52 o 
   0   0   5      174.65      164.28      5.12 o 
   1   0   5       55.76       44.87      2.84 o 
   2   0   5      401.03      381.72     25.85 o 
   3   0   5        0.78        1.26      0.65 o 
   4   0   5        3.87        2.35      0.83 o 
   5   0   5       10.08       10.68      1.40 o 
  -6   1   5        6.99       11.34      1.57 o 
  -5   1   5       31.44       33.84      6.26 o 
  -4   1   5        9.27        9.46      0.95 o 
  -3   1   5       48.70       44.99      3.01 o 
  -2   1   5      150.12      152.78      5.20 o 
  -1   1   5      314.50      318.04      7.25 o 
   0   1   5       29.94       32.02      2.27 o 
   1   1   5        4.95        5.49      1.05 o 
   2   1   5       20.30       21.90      2.14 o 
   3   1   5       73.86       74.31      2.26 o 
   4   1   5       11.85       10.25      1.61 o 
   5   1   5       18.65       20.15      1.88 o 
  -6   2   5       11.98       15.13      1.70 o 
  -5   2   5       39.06       37.58      2.47 o 
  -4   2   5       59.58       56.24      2.32 o 
  -3   2   5       59.21       62.29      2.45 o 
  -2   2   5       20.17       20.13      1.34 o 
  -1   2   5      106.68      102.22      4.15 o 
   0   2   5       43.16       46.83      2.75 o 
   1   2   5       30.78       34.81      2.53 o 
   2   2   5       51.22       43.29      3.01 o 
   3   2   5       10.36        9.34      0.83 o 
   4   2   5       10.91       11.56      1.70 o 
   5   2   5       90.08       94.11      4.26 o 
  -6   3   5       19.23       27.18      2.77 o 
  -5   3   5       17.60       21.19      1.82 o 
  -4   3   5       56.56       53.47      2.06 o 
  -3   3   5       76.66       76.78      2.79 o 
  -2   3   5       16.17       15.47      1.72 o 
  -1   3   5       24.38       27.18      2.14 o 
   0   3   5      234.24      223.47      6.05 o 
   1   3   5       86.33       88.14      3.93 o 
   2   3   5       83.90       86.38      4.11 o 
   3   3   5       12.63       12.66      0.95 o 
   4   3   5       19.60       20.32      2.22 o 
   5   3   5       44.26       49.03      1.92 o 
  -6   4   5        0.13        1.66      0.78 o 
  -5   4   5        3.05        5.88      0.81 o 
  -4   4   5       51.78       49.81      1.68 o 
  -3   4   5      140.93      129.79      3.62 o 
  -2   4   5       51.85       48.71      2.13 o 
  -1   4   5      114.41      110.61      3.04 o 
   0   4   5       63.03       74.48      3.49 o 
   1   4   5       58.98       58.19      2.14 o 
   2   4   5       11.39       10.29      1.44 o 
   3   4   5       22.68       23.60      1.33 o 
   4   4   5        8.39        8.79      1.04 o 
   5   4   5        1.28        1.55      0.43 o 
  -6   5   5        0.72        1.18      0.61 o 
  -5   5   5        9.00       12.02      0.99 o 
  -4   5   5       56.80       54.41      1.77 o 
  -3   5   5      192.02      186.66      2.77 o 
  -2   5   5      142.38      137.14      3.87 o 
  -1   5   5       86.95       87.65      2.76 o 
   0   5   5       82.15       85.26      4.43 o 
   1   5   5       21.02       24.38      2.01 o 
   3   5   5       31.78       32.01      2.00 o 
   4   5   5        9.01       10.10      1.09 o 
   5   5   5        8.03        8.50      0.79 o 
  -6   6   5        8.38       17.49      1.48 o 
  -5   6   5       39.32       44.64      2.10 o 
  -4   6   5       30.37       27.93      1.47 o 
  -3   6   5       14.39       14.82      1.05 o 
  -2   6   5      106.01      104.96      3.19 o 
  -1   6   5       10.34       10.31      0.97 o 
   0   6   5       11.09       11.16      1.44 o 
   1   6   5        3.28        2.79      0.83 o 
   2   6   5       68.60       65.30      2.12 o 
   3   6   5        8.14        7.89      0.99 o 
   4   6   5        6.01        5.12      0.80 o 
   5   6   5        4.72        4.36      0.56 o 
  -5   7   5        3.73        3.88      1.00 o 
  -4   7   5       53.44       48.55      1.91 o 
  -3   7   5       40.73       40.64      2.17 o 
  -2   7   5        0.93        1.26      0.65 o 
  -1   7   5      157.24      139.87      5.20 o 
   0   7   5      103.71       98.26      4.15 o 
   1   7   5        3.70        3.88      0.92 o 
   2   7   5       43.08       38.81      2.04 o 
   3   7   5       21.32       19.39      1.53 o 
   4   7   5        9.13        7.94      0.96 o 
   5   7   5        2.12        3.03      0.48 o 
  -5   8   5       14.57       15.74      1.57 o 
  -4   8   5        4.00        4.00      0.75 o 
  -3   8   5      125.56      124.44      3.82 o 
  -2   8   5       53.91       54.86      3.54 o 
  -1   8   5       34.40       33.03      2.62 o 
   0   8   5       91.45       91.94      4.15 o 
   1   8   5       50.41       44.11      2.11 o 
   2   8   5      129.76      127.34      2.99 o 
   3   8   5       12.35       12.07      1.18 o 
   4   8   5        1.28        0.92      0.49 o 
   5   8   5       13.38       14.11      1.26 o 
  -5   9   5       30.11       30.81      1.59 o 
  -4   9   5       10.36       11.12      1.15 o 
  -3   9   5       50.14       47.72      2.39 o 
  -2   9   5      507.25      467.75     10.52 o 
  -1   9   5       56.90       58.23      2.50 o 
   0   9   5       16.82       17.66      1.39 o 
   1   9   5       65.97       65.93      2.71 o 
   2   9   5      110.39      104.98      3.17 o 
   3   9   5        5.12        4.85      1.68 o 
   4   9   5       14.50       15.15      1.19 o 
  -5  10   5        1.47        2.83      0.74 o 
  -4  10   5        2.82        3.18      0.92 o 
  -3  10   5       48.72       43.84      2.29 o 
  -2  10   5       89.47       89.83      4.63 o 
  -1  10   5      139.96      142.11      5.10 o 
   0  10   5       71.74       65.46      2.72 o 
   1  10   5       17.68       14.97      1.36 o 
   2  10   5        0.93        0.45      0.33 o 
   3  10   5       83.66       75.59      2.76 o 
   4  10   5       11.00       10.39      0.91 o 
  -5  11   5        0.69        1.48      0.57 o 
  -4  11   5       17.52       16.66      1.74 o 
  -3  11   5        9.35        8.65      1.06 o 
  -2  11   5      103.63      111.96      5.11 o 
  -1  11   5       14.84       15.41      1.13 o 
   0  11   5       26.64       26.03      1.75 o 
   1  11   5       49.97       43.30      2.27 o 
   2  11   5       12.12        9.56      0.82 o 
   3  11   5       84.61       90.80      2.89 o 
   4  11   5       16.87       16.93      1.05 o 
  -4  12   5       24.51       26.57      2.05 o 
  -3  12   5       23.12       24.84      1.63 o 
  -2  12   5       22.18       21.67      1.55 o 
  -1  12   5       13.69       13.85      1.28 o 
   0  12   5       10.91       11.20      1.20 o 
   1  12   5       35.11       31.19      2.75 o 
   2  12   5        4.72        6.88      1.06 o 
   3  12   5       30.80       28.91      1.54 o 
   4  12   5       19.09       22.18      1.03 o 
  -4  13   5        0.68       -0.17      0.48 o 
  -3  13   5       52.73       54.30      3.14 o 
  -2  13   5       69.23       76.66      3.89 o 
  -1  13   5        8.55        7.94      0.77 o 
   0  13   5        0.15        0.00      0.35 o 
   1  13   5       32.22       31.02      2.66 o 
   2  13   5        4.72        3.25      0.46 o 
   3  13   5        9.44       12.49      0.75 o 
  -3  14   5       27.03       32.63      2.22 o 
  -2  14   5        3.23        4.05      1.00 o 
  -1  14   5       35.54       33.95      1.46 o 
   0  14   5        8.94        8.46      0.80 o 
   1  14   5        9.41        9.30      1.94 o 
   2  14   5        0.70        0.33      0.31 o 
   3  14   5        6.81        8.96      0.54 o 
  -3  15   5        3.30        3.58      0.70 o 
  -2  15   5       35.21       40.57      1.67 o 
  -1  15   5        3.58        3.18      0.45 o 
   0  15   5        5.42        6.63      0.68 o 
   1  15   5        3.51        3.34      0.59 o 
   2  15   5        9.19        9.65      0.75 o 
  -2  16   5        5.20        6.76      0.96 o 
  -1  16   5       22.07       25.06      1.28 o 
   0  16   5        2.54        3.44      0.78 o 
   1  16   5        7.81        7.67      1.09 o 
   2  16   5        0.24        0.17      0.26 o 
  -1  17   5        3.85        4.01      0.70 o 
   0  17   5       10.22       10.64      1.09 o 
  -2 -15   6       18.01       20.61      1.03 o 
  -1 -15   6        9.25       10.92      0.79 o 
   0 -15   6        0.18       -0.04      0.39 o 
  -3 -14   6       59.41       60.98      6.51 o 
  -2 -14   6        8.55        8.31      0.82 o 
  -1 -14   6        6.76        6.02      0.75 o 
   0 -14   6        7.87        8.46      1.18 o 
   1 -14   6       13.92       11.95      1.31 o 
   2 -14   6       10.66       10.82      1.13 o 
  -3 -13   6        2.04        2.52      0.49 o 
  -2 -13   6        9.43       11.91      1.07 o 
  -1 -13   6        5.85        5.69      0.78 o 
   0 -13   6       22.98       22.99      2.14 o 
   1 -13   6        3.58        4.16      0.68 o 
   2 -13   6        7.54        8.15      1.18 o 
  -4 -12   6        3.19        3.79      0.65 o 
  -3 -12   6       31.60       35.52      1.69 o 
  -2 -12   6       17.65       17.40      1.92 o 
  -1 -12   6       10.11       10.42      1.11 o 
   0 -12   6       21.32       19.49      2.79 o 
   1 -12   6        2.24        2.89      1.37 o 
   2 -12   6       43.56       44.25      2.88 o 
   3 -12   6        3.80        3.23      0.74 o 
  -4 -11   6       12.17       12.81      0.92 o 
  -3 -11   6        1.00        0.04      0.61 o 
  -2 -11   6       57.24       59.32      3.62 o 
  -1 -11   6       23.65       22.55      2.27 o 
   0 -11   6       20.64       21.81      1.55 o 
   1 -11   6        0.02       -0.22      0.38 o 
   2 -11   6        7.47        7.15      1.35 o 
   3 -11   6       36.86       40.84      2.53 o 
  -4 -10   6        4.55        4.45      0.65 o 
  -3 -10   6       14.77       13.81      1.22 o 
  -2 -10   6        1.40        1.74      0.83 o 
  -1 -10   6       19.74       17.18      2.09 o 
   0 -10   6       12.32       10.05      1.08 o 
   1 -10   6        0.95        0.91      0.54 o 
   2 -10   6       42.85       30.15      2.71 o 
   3 -10   6       26.31       25.26      2.14 o 
  -5  -9   6        7.50        8.07      0.96 o 
  -4  -9   6       18.61       18.44      1.28 o 
  -3  -9   6       23.45       25.09      1.65 o 
  -2  -9   6       46.29       49.61      3.45 o 
  -1  -9   6       23.12       21.76      2.36 o 
   0  -9   6        2.53        2.11      0.47 o 
   1  -9   6       37.52       30.17      2.66 o 
   2  -9   6       19.33       18.36      2.18 o 
   3  -9   6       36.21       34.42      2.66 o 
   4  -9   6        2.07        1.88      0.37 o 
  -5  -8   6       15.44       17.62      1.57 o 
  -4  -8   6        3.33        2.55      0.59 o 
  -3  -8   6       16.13       16.11      1.09 o 
  -2  -8   6       65.63       66.61      4.02 o 
  -1  -8   6      238.50      242.37      7.53 o 
   0  -8   6       88.12       90.82      2.86 o 
   1  -8   6        1.33        0.61      0.72 o 
   2  -8   6       38.59       33.46      2.88 o 
   3  -8   6        7.31        6.67      1.26 o 
   4  -8   6        2.51        2.19      0.42 o 
  -5  -7   6        0.97        1.13      0.61 o 
  -4  -7   6       42.61       44.20      3.14 o 
  -3  -7   6       72.90       76.60      2.96 o 
  -2  -7   6       52.37       46.78      3.36 o 
   0  -7   6       48.61       47.82      1.90 o 
   1  -7   6       19.84       17.95      1.19 o 
   2  -7   6        8.16        9.64      1.61 o 
   3  -7   6        6.45        5.93      1.22 o 
   4  -7   6        2.16        2.03      0.45 o 
  -5  -6   6       24.96       21.81      1.96 o 
  -4  -6   6        4.41        2.88      1.00 o 
  -3  -6   6       25.20       28.31      1.80 o 
  -2  -6   6      561.88      533.01      9.14 o 
  -1  -6   6      213.88      203.12      5.21 o 
   0  -6   6       67.30       70.02      2.65 o 
   1  -6   6       17.67       16.25      1.12 o 
   2  -6   6       72.04       70.81      4.23 o 
   3  -6   6       23.36       26.30      2.49 o 
   4  -6   6        0.33        0.00      0.31 o 
  -5  -5   6       14.05       15.94      1.23 o 
  -4  -5   6      137.28      136.53      3.92 o 
  -3  -5   6       55.50       52.77      2.86 o 
  -2  -5   6      201.28      194.85      3.70 o 
   0  -5   6       66.69       62.86      3.45 o 
   1  -5   6        6.70        5.96      0.59 o 
   2  -5   6       23.82       19.50      2.27 o 
   3  -5   6       47.98       46.08      3.23 o 
   4  -5   6        0.50        0.74      0.61 o 
  -5  -4   6        2.08        2.92      1.09 o 
  -4  -4   6        1.79        2.41      0.72 o 
  -3  -4   6       84.90       85.93      3.18 o 
  -2  -4   6        3.24        2.87      0.50 o 
  -1  -4   6       65.70       63.43      3.49 o 
   0  -4   6      126.82      137.46      5.20 o 
   1  -4   6       10.91        9.47      1.03 o 
   2  -4   6       26.56       25.87      1.69 o 
   3  -4   6       28.81       28.35      2.57 o 
   4  -4   6        9.87        9.03      1.35 o 
   5  -4   6        1.76        1.57      0.44 o 
  -5  -3   6        5.96        5.51      0.92 o 
  -4  -3   6       85.98       83.44      3.19 o 
  -3  -3   6       11.79       12.02      1.31 o 
  -2  -3   6        0.73        0.44      0.48 o 
  -1  -3   6      139.71      141.70      5.25 o 
   0  -3   6      218.59      211.77      6.48 o 
   1  -3   6       19.01       18.45      2.01 o 
   2  -3   6       27.28       23.57      1.63 o 
   3  -3   6        0.51        0.37      0.36 o 
   4  -3   6        5.92        6.41      1.22 o 
   5  -3   6        3.23        4.19      0.70 o 
  -6  -2   6       30.84       39.89      2.05 o 
  -5  -2   6        0.31        2.40      3.66 o 
  -4  -2   6       19.31       19.04      1.61 o 
  -3  -2   6       12.33       10.04      1.17 o 
  -2  -2   6        6.62        6.24      1.18 o 
  -1  -2   6       58.84       56.44      3.36 o 
   0  -2   6       24.25       25.91      2.31 o 
   1  -2   6       49.00       45.60      3.10 o 
   2  -2   6       69.87       71.59      2.81 o 
   3  -2   6       20.69       21.47      2.60 o 
   4  -2   6       19.41       19.41      2.05 o 
   5  -2   6       22.21       22.16      1.57 o 
  -6  -1   6       21.20       26.57      1.79 o 
  -5  -1   6        7.35        9.74      1.77 o 
  -4  -1   6       27.87       24.91      1.83 o 
  -3  -1   6       24.89       26.67      1.81 o 
  -2  -1   6       26.03       26.61      2.36 o 
  -1  -1   6       30.52       30.84      2.49 o 
   0  -1   6      101.40       92.84      4.33 o 
   1  -1   6        1.12        0.35      0.48 o 
   2  -1   6       48.64       48.17      2.31 o 
   3  -1   6       11.76       11.04      0.93 o 
   4  -1   6       13.33        9.94      1.48 o 
   5  -1   6       10.75       12.21      1.22 o 
  -6   0   6        4.92        6.15      1.00 o 
  -5   0   6        0.14        2.04      2.68 o 
  -4   0   6        8.13        9.70      1.57 o 
  -3   0   6       91.15       84.02      2.58 o 
  -2   0   6        3.60        5.23      1.09 o 
  -1   0   6       28.15       32.28      2.57 o 
   0   0   6        1.22        1.70      0.74 o 
   1   0   6        0.12        0.35      0.52 o 
   2   0   6        0.21        0.07      0.40 o 
   3   0   6        6.98        5.94      0.86 o 
   4   0   6        5.92        5.01      1.18 o 
   5   0   6       36.93       42.90      2.27 o 
  -6   1   6       21.06       28.14      1.83 o 
  -5   1   6        7.38       11.44      1.59 o 
  -4   1   6       28.67       27.31      1.58 o 
  -3   1   6       24.67       24.74      1.22 o 
  -2   1   6       26.28       25.82      1.63 o 
  -1   1   6       29.72       28.27      2.40 o 
   0   1   6      101.39       98.82      4.46 o 
   1   1   6        1.12        1.09      0.52 o 
   2   1   6       48.69       47.62      2.25 o 
   3   1   6       11.69       10.38      1.11 o 
   4   1   6       13.34       13.00      1.70 o 
   5   1   6       10.76       11.77      1.22 o 
  -6   2   6       30.51       40.98      2.05 o 
  -5   2   6        0.29        4.68      3.03 o 
  -4   2   6       19.28       23.19      2.57 o 
  -3   2   6       12.35       10.29      0.84 o 
  -2   2   6        6.58        5.69      0.82 o 
  -1   2   6       59.24       58.05      3.40 o 
   0   2   6       24.58       25.43      2.27 o 
   1   2   6       49.07       47.96      3.14 o 
   2   2   6       69.24       67.53      2.69 o 
   3   2   6       20.33       17.74      1.61 o 
   4   2   6       19.37       20.80      2.14 o 
   5   2   6       22.32       21.86      1.61 o 
  -5   3   6        6.02        7.59      1.66 o 
  -4   3   6       85.46       88.99      2.67 o 
  -3   3   6       11.40       11.65      1.10 o 
  -2   3   6        0.77        2.17      0.57 o 
  -1   3   6      141.32      135.05      3.66 o 
   0   3   6      218.06      213.39      6.57 o 
   1   3   6       19.17       17.40      1.92 o 
   2   3   6       27.40       25.28      2.01 o 
   3   3   6        0.52        1.16      0.50 o 
   4   3   6        5.89        5.67      1.18 o 
   5   3   6        3.23        3.62      0.70 o 
  -5   4   6        2.03        3.31      1.18 o 
  -4   4   6        1.70        2.59      0.61 o 
  -3   4   6       84.71       87.13      2.24 o 
  -2   4   6        3.26        3.08      0.40 o 
  -1   4   6       66.45       63.74      2.55 o 
   0   4   6      127.83      133.14      3.62 o 
   1   4   6       10.95        7.89      1.26 o 
   2   4   6       27.19       24.53      1.63 o 
   3   4   6       29.07       30.60      1.48 o 
   4   4   6        9.94       10.73      1.53 o 
   5   4   6        1.71        1.66      0.52 o 
  -5   5   6       14.02       16.48      1.79 o 
  -4   5   6      138.25      139.94      2.72 o 
  -3   5   6       55.81       49.33      1.98 o 
  -2   5   6      201.41      192.76      4.09 o 
  -1   5   6       62.76       64.51      2.57 o 
   0   5   6       66.86       61.87      2.48 o 
   1   5   6        6.63        6.63      1.22 o 
   2   5   6       23.77       21.53      1.54 o 
   3   5   6       48.29       49.57      1.86 o 
   4   5   6        0.51       -0.39      0.70 o 
   5   5   6        5.99        6.37      0.78 o 
  -5   6   6       24.97       31.76      2.31 o 
  -4   6   6        4.55        2.62      0.87 o 
  -3   6   6       25.17       25.80      1.77 o 
  -2   6   6      561.22      533.21      7.95 o 
  -1   6   6      213.51      211.31      7.84 o 
   0   6   6       66.67       67.59      2.58 o 
   1   6   6       17.58       16.53      1.92 o 
   2   6   6       72.37       67.61      2.73 o 
   3   6   6       23.02       24.02      1.57 o 
   4   6   6        0.33        0.39      0.48 o 
  -5   7   6        0.99        3.58      0.83 o 
  -4   7   6       43.05       42.70      2.05 o 
  -3   7   6       73.37       69.68      4.15 o 
  -2   7   6       52.08       51.45      3.53 o 
  -1   7   6      481.63      479.03      8.58 o 
   0   7   6       48.92       47.81      2.19 o 
   1   7   6       19.57       18.36      2.01 o 
   2   7   6        8.28        7.81      1.20 o 
   3   7   6        6.52        6.33      0.66 o 
   4   7   6        2.18        2.53      0.74 o 
  -5   8   6       15.22       16.66      1.35 o 
  -4   8   6        3.31        2.81      0.58 o 
  -3   8   6       16.24       15.44      1.96 o 
  -2   8   6       65.04       61.20      3.88 o 
  -1   8   6      238.24      229.11      9.24 o 
   0   8   6       88.59       84.50      4.45 o 
   1   8   6        1.30        1.53      0.74 o 
   2   8   6       38.04       38.79      2.42 o 
   3   8   6        7.44        7.78      0.88 o 
   4   8   6        2.52        2.75      0.70 o 
  -4   9   6       18.28       16.23      1.22 o 
  -3   9   6       23.06       22.65      1.57 o 
  -2   9   6       46.01       43.42      3.23 o 
  -1   9   6       23.51       22.27      1.62 o 
   0   9   6        2.54        2.35      0.96 o 
   1   9   6       37.07       30.15      2.70 o 
   2   9   6       19.19       20.53      1.79 o 
   3   9   6       36.05       37.95      1.77 o 
   4   9   6        2.10        2.57      0.65 o 
  -4  10   6        4.51        4.49      0.87 o 
  -3  10   6       14.92       15.23      1.28 o 
  -2  10   6        1.50        0.76      0.43 o 
  -1  10   6       19.47       21.10      1.56 o 
   0  10   6       12.12        9.86      1.66 o 
   1  10   6        0.92        0.04      0.57 o 
   2  10   6       42.32       37.00      1.89 o 
   3  10   6       26.04       24.42      1.34 o 
   4  10   6        1.37        1.96      0.48 o 
  -4  11   6       12.24       11.86      1.22 o 
  -3  11   6        1.05        0.83      0.45 o 
  -2  11   6       57.46       61.46      2.51 o 
  -1  11   6       23.16       22.58      1.57 o 
   0  11   6       20.80       19.54      2.22 o 
   1  11   6        0.02       -0.13      0.61 o 
   2  11   6        7.57        7.37      1.18 o 
   3  11   6       36.97       37.09      2.18 o 
  -4  12   6        3.21        2.62      0.52 o 
  -3  12   6       31.75       36.88      2.42 o 
  -2  12   6       17.31       17.02      1.26 o 
  -1  12   6       10.12       10.69      1.03 o 
   0  12   6       21.33       20.19      2.18 o 
   1  12   6        2.28        4.05      1.00 o 
   2  12   6       43.87       46.48      2.75 o 
   3  12   6        3.76        3.36      0.45 o 
  -3  13   6        1.98        1.96      0.65 o 
  -2  13   6        9.57       10.14      0.94 o 
  -1  13   6        5.77        4.88      1.05 o 
   0  13   6       22.83       26.40      1.61 o 
   1  13   6        3.43        3.36      0.65 o 
   2  13   6        7.41        7.61      0.75 o 
  -2  14   6        8.34        8.76      1.09 o 
  -1  14   6        6.83        4.53      0.96 o 
   0  14   6        7.79        9.14      0.89 o 
   1  14   6       14.04       13.56      1.05 o 
   2  14   6       10.49       10.82      0.76 o 
  -2  15   6       18.19       20.20      1.35 o 
  -1  15   6        9.03       10.86      1.13 o 
   0  15   6        0.18       -0.13      0.31 o 
   1  15   6        6.55        7.46      0.96 o 
  -1 -14   7       21.29       26.83      1.70 o 
  -2 -13   7        4.16        4.10      0.54 o 
  -1 -13   7        6.84        9.43      0.83 o 
   0 -13   7        7.73        7.72      1.05 o 
   1 -13   7        2.31        2.62      0.57 o 
  -3 -12   7        1.64        2.27      0.61 o 
  -2 -12   7        5.45        5.12      0.68 o 
  -1 -12   7        6.02        5.95      0.75 o 
   0 -12   7        1.98        0.87      0.35 o 
   1 -12   7        1.56        1.26      0.52 o 
   2 -12   7       21.61       24.47      1.70 o 
  -3 -11   7        0.80        0.85      0.39 o 
  -2 -11   7       25.56       25.87      1.53 o 
  -1 -11   7        1.64        2.23      0.60 o 
   0 -11   7        2.44        2.16      0.60 o 
   1 -11   7       20.02       22.64      2.01 o 
   2 -11   7       39.12       37.05      2.36 o 
  -3 -10   7        2.68        1.53      0.70 o 
  -2 -10   7       74.93       80.83      2.82 o 
  -1 -10   7        0.76        0.31      0.70 o 
   0 -10   7       21.97       20.84      1.49 o 
   1 -10   7       23.04       22.64      2.14 o 
   2 -10   7        8.99        9.38      1.35 o 
   3 -10   7        1.38        1.87      0.57 o 
  -4  -9   7        7.76        7.44      0.66 o 
  -3  -9   7        4.08        2.95      0.60 o 
  -2  -9   7       58.83       55.71      2.42 o 
  -1  -9   7        6.74        6.19      0.92 o 
   0  -9   7        4.62        4.80      0.67 o 
   1  -9   7        3.26        4.11      0.60 o 
   2  -9   7        2.56        3.27      1.09 o 
   3  -9   7       10.00        9.29      1.18 o 
  -4  -8   7        4.14        3.27      0.78 o 
  -3  -8   7       25.38       26.26      1.58 o 
  -2  -8   7       44.65       43.56      2.79 o 
  -1  -8   7       32.02       35.71      3.21 o 
   0  -8   7        1.92        1.98      0.51 o 
   1  -8   7       28.69       31.56      1.62 o 
   2  -8   7       31.82       32.94      2.70 o 
   3  -8   7        9.43        9.11      1.26 o 
  -5  -7   7       15.72       22.20      1.48 o 
  -4  -7   7        5.63        6.37      1.09 o 
  -3  -7   7      235.25      232.12      9.13 o 
  -2  -7   7       79.00       86.88      4.04 o 
  -1  -7   7       59.67       57.78      2.64 o 
   0  -7   7       24.00       21.94      1.36 o 
   1  -7   7       19.35       17.46      1.45 o 
   2  -7   7       16.02       12.47      1.79 o 
   3  -7   7        9.90        9.20      1.31 o 
   4  -7   7        7.73        8.81      0.92 o 
  -5  -6   7        4.30        4.14      0.74 o 
  -4  -6   7        8.03        7.46      1.22 o 
  -3  -6   7       11.77       13.08      1.20 o 
  -2  -6   7       73.99       67.81      2.75 o 
  -1  -6   7       24.22       25.52      1.79 o 
   0  -6   7       82.05       79.73      3.72 o 
   1  -6   7      126.77      128.49      5.29 o 
   2  -6   7       18.57       19.32      2.22 o 
   3  -6   7       10.43        7.41      1.22 o 
   4  -6   7       13.01       13.65      1.22 o 
  -5  -5   7        5.75        5.54      0.96 o 
  -4  -5   7       21.74       24.03      1.56 o 
  -3  -5   7       42.98       41.93      2.13 o 
  -2  -5   7       13.84       13.16      1.25 o 
  -1  -5   7      178.33      180.80      4.61 o 
   0  -5   7      259.62      258.89      8.60 o 
   1  -5   7       80.26       81.39      3.34 o 
   2  -5   7       48.18       47.27      2.28 o 
   3  -5   7        9.22        7.75      0.92 o 
   4  -5   7        0.06        0.26      0.39 o 
  -5  -4   7        1.31        1.06      0.48 o 
  -4  -4   7        6.93        4.81      0.88 o 
  -3  -4   7       23.17       22.67      1.68 o 
  -2  -4   7       13.38       12.78      1.23 o 
  -1  -4   7       54.24       51.28      2.44 o 
   0  -4   7      145.16      148.02      4.84 o 
   1  -4   7      100.11       98.90      3.42 o 
   2  -4   7       11.06       12.46      1.23 o 
   3  -4   7        1.86        1.30      0.43 o 
   4  -4   7        0.86        1.05      0.52 o 
  -5  -3   7        1.76        3.57      0.64 o 
  -4  -3   7       54.48       51.37      2.38 o 
  -3  -3   7       30.80       27.80      1.87 o 
  -2  -3   7       21.77       16.55      1.40 o 
  -1  -3   7       73.97       69.99      4.02 o 
   0  -3   7       27.58       27.34      1.48 o 
   1  -3   7      113.82      110.95      3.63 o 
   2  -3   7       36.66       34.55      2.92 o 
   3  -3   7       20.65       20.47      1.42 o 
   4  -3   7        0.65       -0.31      0.48 o 
  -5  -2   7        3.38        2.69      0.94 o 
  -4  -2   7        1.89        2.10      0.77 o 
  -3  -2   7       31.78       25.93      1.98 o 
  -2  -2   7        3.16        2.53      0.63 o 
  -1  -2   7      143.80      146.41      4.24 o 
   0  -2   7        7.32        7.66      1.00 o 
   1  -2   7        5.43        5.68      0.91 o 
   2  -2   7       50.20       53.07      3.62 o 
   3  -2   7       38.57       38.83      1.97 o 
   4  -2   7        3.69        4.05      0.87 o 
  -5  -1   7       10.44       13.65      1.10 o 
  -4  -1   7       18.82       16.07      1.46 o 
  -3  -1   7       12.20       13.28      1.39 o 
  -2  -1   7       12.00       10.57      0.93 o 
  -1  -1   7       76.26       70.98      3.56 o 
   0  -1   7      226.15      219.51      7.05 o 
   1  -1   7       42.87       44.72      3.23 o 
   2  -1   7        9.42        8.07      1.48 o 
   3  -1   7       27.54       27.57      2.18 o 
   4  -1   7       12.62       11.95      1.40 o 
  -5   0   7       26.83       33.10      1.63 o 
  -4   0   7       13.78       14.49      1.41 o 
  -3   0   7       13.98       11.21      1.30 o 
  -2   0   7        4.06        4.81      1.16 o 
  -1   0   7      144.49      134.10      3.79 o 
   0   0   7       30.90       33.55      2.75 o 
   1   0   7       11.72       12.04      1.70 o 
   2   0   7        5.82        6.14      0.88 o 
   3   0   7        4.23        4.18      0.74 o 
   4   0   7        0.02        0.31      0.48 o 
  -5   1   7       10.42       13.36      1.08 o 
  -4   1   7       18.87       14.98      1.68 o 
  -3   1   7       11.84       14.15      1.13 o 
  -2   1   7       12.03       10.04      0.96 o 
  -1   1   7       75.84       71.07      2.76 o 
   0   1   7      226.41      220.51      6.96 o 
   1   1   7       42.94       42.05      2.22 o 
   2   1   7        9.48        9.61      1.08 o 
   3   1   7       27.33       27.04      1.68 o 
   4   1   7       12.69       15.00      1.57 o 
  -5   2   7        3.36        4.10      0.65 o 
  -4   2   7        1.91        2.06      0.75 o 
  -3   2   7       31.70       28.10      1.55 o 
  -2   2   7        3.21        2.81      0.68 o 
  -1   2   7      142.81      143.66      4.13 o 
   0   2   7        7.07        6.59      1.18 o 
   1   2   7        5.44        4.71      1.13 o 
   2   2   7       49.70       50.18      2.35 o 
   3   2   7       38.87       36.76      1.93 o 
   4   2   7        3.68        3.49      0.83 o 
  -5   3   7        1.75        3.72      1.00 o 
  -4   3   7       54.12       50.54      2.35 o 
  -3   3   7       31.55       29.04      1.56 o 
  -2   3   7       21.86       17.41      3.14 o 
  -1   3   7       73.90       71.30      4.10 o 
   0   3   7       27.72       28.70      2.44 o 
   1   3   7      113.89      113.82      5.07 o 
   2   3   7       36.57       37.41      2.03 o 
   3   3   7       20.42       18.56      1.37 o 
   4   3   7        0.63        0.74      0.48 o 
  -4   4   7        7.00        5.48      0.66 o 
  -3   4   7       23.08       23.61      1.41 o 
  -2   4   7       13.49       11.35      1.74 o 
  -1   4   7       53.57       52.46      3.54 o 
   0   4   7      145.15      152.75      5.64 o 
   1   4   7      100.36      103.13      4.80 o 
   2   4   7       11.34       11.35      1.13 o 
   3   4   7        1.83        1.48      0.49 o 
   4   4   7        0.86        0.70      0.48 o 
  -4   5   7       21.44       24.09      1.54 o 
  -3   5   7       43.13       39.24      2.16 o 
  -2   5   7       13.84       11.32      1.23 o 
  -1   5   7      177.96      169.78      6.39 o 
   0   5   7      259.93      263.01      7.36 o 
   1   5   7       80.35       78.51      4.19 o 
   2   5   7       47.97       45.81      2.64 o 
   3   5   7        9.38        8.85      1.31 o 
   4   5   7        0.07        0.83      0.52 o 
  -4   6   7        7.97        9.55      1.35 o 
  -3   6   7       11.77       12.04      1.70 o 
  -2   6   7       73.99       62.96      3.93 o 
  -1   6   7       23.95       26.16      1.76 o 
   0   6   7       82.75       86.92      3.02 o 
   1   6   7      127.00      123.20      5.24 o 
   2   6   7       18.43       20.72      2.18 o 
   3   6   7       10.37        8.59      0.88 o 
   4   6   7       13.05       12.78      1.22 o 
  -4   7   7        5.53        8.24      1.18 o 
  -3   7   7      235.17      232.15      7.18 o 
  -2   7   7       79.05       84.14      4.50 o 
  -1   7   7       59.61       59.86      2.62 o 
   0   7   7       24.04       23.66      2.00 o 
   1   7   7       19.54       17.31      1.96 o 
   2   7   7       15.88       16.53      1.92 o 
   3   7   7        9.75        9.40      0.86 o 
   4   7   7        7.75        9.46      0.96 o 
  -4   8   7        4.05        3.10      0.78 o 
  -3   8   7       25.57       26.09      2.40 o 
  -2   8   7       44.32       40.58      3.10 o 
  -1   8   7       32.21       34.45      1.97 o 
   0   8   7        2.07        2.60      0.62 o 
   1   8   7       28.73       25.34      2.44 o 
   2   8   7       31.54       32.37      2.53 o 
   3   8   7        9.47        7.81      0.74 o 
  -4   9   7        7.61        6.89      1.00 o 
  -3   9   7        4.12        2.88      0.96 o 
  -2   9   7       59.07       59.32      3.58 o 
  -1   9   7        6.52        6.92      0.92 o 
   0   9   7        4.59        3.58      1.00 o 
   1   9   7        3.18        4.01      1.13 o 
   2   9   7        2.52        2.09      0.83 o 
   3   9   7        9.92        9.90      1.05 o 
  -3  10   7        2.69        3.88      0.92 o 
  -2  10   7       75.36       74.76      3.84 o 
  -1  10   7        0.71        0.74      0.41 o 
   0  10   7       21.78       20.98      2.18 o 
   1  10   7       23.01       21.85      2.18 o 
   2  10   7        8.85        6.93      1.13 o 
  -3  11   7        0.87        1.87      0.61 o 
  -2  11   7       25.59       27.44      2.18 o 
  -1  11   7        1.59        1.50      0.44 o 
   0  11   7        2.48        1.74      0.74 o 
   1  11   7       20.22       19.10      1.92 o 
   2  11   7       39.40       36.57      2.23 o 
  -2  12   7        5.57        6.67      1.00 o 
  -1  12   7        6.16        6.80      1.09 o 
   0  12   7        2.02        1.60      0.45 o 
   1  12   7        1.55        1.92      0.74 o 
   2  12   7       21.60       27.05      1.66 o 
  -1  13   7        6.92        9.38      1.13 o 
   0  13   7        7.77        7.53      0.71 o 
   1  13   7        2.25        2.63      0.46 o 
   0  14   7        9.44       13.65      1.26 o 
  -1 -12   8        7.02        6.54      0.78 o 
  -2 -11   8       18.62       19.58      1.02 o 
  -1 -11   8       11.50       14.55      1.98 o 
   0 -11   8       15.91       19.98      1.44 o 
  -3 -10   8        3.74        3.75      0.65 o 
  -2 -10   8        4.14        4.03      0.57 o 
  -1 -10   8       16.46       18.09      1.22 o 
   0 -10   8        5.05        6.76      1.05 o 
   1 -10   8        7.87        8.94      1.09 o 
  -3  -9   8       42.81       46.92      2.31 o 
  -2  -9   8       28.07       30.27      1.52 o 
  -1  -9   8       25.96       28.59      1.60 o 
   0  -9   8        1.44        1.74      0.65 o 
   1  -9   8       13.14       16.01      1.61 o 
   2  -9   8       17.94       19.54      1.40 o 
  -3  -8   8       34.03       41.23      2.36 o 
  -2  -8   8       42.30       42.49      1.89 o 
  -1  -8   8        0.49        0.45      0.43 o 
   0  -8   8       15.07       14.22      1.66 o 
   1  -8   8       16.44       15.91      1.15 o 
   2  -8   8       18.26       18.63      1.48 o 
  -4  -7   8       11.37       13.13      1.13 o 
  -3  -7   8       71.96       76.25      3.97 o 
  -2  -7   8       79.25       83.20      2.71 o 
  -1  -7   8        9.30        8.85      1.00 o 
   0  -7   8       37.80       32.51      2.57 o 
   1  -7   8        1.20        0.84      0.42 o 
   2  -7   8       23.64       24.12      2.05 o 
   3  -7   8        6.37        8.33      0.92 o 
  -4  -6   8        3.65        3.14      0.70 o 
  -3  -6   8       11.04        9.03      0.88 o 
  -2  -6   8       18.96       18.88      2.01 o 
  -1  -6   8        5.82        5.99      0.88 o 
   0  -6   8       15.51       13.69      1.79 o 
   1  -6   8        5.72        6.12      0.83 o 
   2  -6   8        0.84        0.52      0.52 o 
   3  -6   8        1.51        1.74      0.52 o 
  -4  -5   8        0.75        0.52      0.48 o 
  -3  -5   8        4.13        3.84      0.85 o 
  -2  -5   8        2.02        1.74      0.83 o 
  -1  -5   8       17.35       16.09      1.96 o 
   0  -5   8       69.77       73.17      4.02 o 
   1  -5   8        3.13        3.73      0.76 o 
   2  -5   8        4.43        4.45      1.00 o 
   3  -5   8       11.11       10.89      0.78 o 
  -4  -4   8        4.83        5.54      1.05 o 
  -3  -4   8        0.71        0.78      0.57 o 
  -2  -4   8        3.02        1.35      0.81 o 
  -1  -4   8       31.62       28.22      2.57 o 
   0  -4   8       58.41       58.88      3.71 o 
   1  -4   8       31.36       33.02      2.66 o 
   2  -4   8       17.70       15.61      1.20 o 
   3  -4   8       15.57       16.00      0.98 o 
  -4  -3   8        8.58        7.28      1.18 o 
  -3  -3   8       12.39       12.12      1.66 o 
  -2  -3   8        9.05        8.66      1.02 o 
  -1  -3   8        8.85        9.81      1.61 o 
   0  -3   8        9.81       10.29      1.57 o 
   1  -3   8       72.71       74.35      4.02 o 
   2  -3   8       13.70       13.63      1.14 o 
   3  -3   8       11.98       10.99      0.88 o 
  -4  -2   8       17.38       18.89      1.88 o 
  -3  -2   8       13.82        9.59      1.48 o 
  -2  -2   8        1.12        1.12      0.36 o 
  -1  -2   8       21.85       21.28      2.22 o 
   0  -2   8      191.99      200.33      6.83 o 
   1  -2   8        2.78        3.66      1.05 o 
   2  -2   8       62.00       66.55      2.99 o 
   3  -2   8        1.23        0.84      0.61 o 
  -4  -1   8        2.97        4.62      1.05 o 
  -3  -1   8       39.02       37.31      2.88 o 
  -2  -1   8       20.82       18.29      1.15 o 
  -1  -1   8        6.07        5.23      1.18 o 
   0  -1   8       37.23       40.31      3.10 o 
   1  -1   8       79.50       76.89      4.19 o 
   2  -1   8       21.09       23.81      2.12 o 
   3  -1   8       16.51       16.61      1.12 o 
  -4   0   8       15.39       13.17      1.57 o 
  -3   0   8       14.62       13.75      1.19 o 
  -2   0   8       79.69       80.83      3.02 o 
  -1   0   8       17.69       16.93      1.39 o 
   0   0   8       59.70       63.01      2.67 o 
   1   0   8       38.19       37.52      2.92 o 
   2   0   8        1.91        1.67      0.54 o 
   3   0   8        5.37        5.73      0.70 o 
  -4   1   8        3.06        2.53      0.83 o 
  -3   1   8       39.04       35.71      1.92 o 
  -2   1   8       20.84       17.46      1.45 o 
  -1   1   8        6.00        5.17      0.83 o 
   0   1   8       37.22       35.91      2.02 o 
   1   1   8       79.16       76.76      4.10 o 
   2   1   8       21.18       22.74      1.46 o 
   3   1   8       16.47       17.02      1.13 o 
  -4   2   8       17.43       18.89      1.83 o 
  -3   2   8       14.11       12.07      1.46 o 
  -2   2   8        1.16        1.14      0.48 o 
  -1   2   8       21.74       22.68      2.18 o 
   0   2   8      191.18      180.89      6.17 o 
   1   2   8        2.69        1.79      0.74 o 
   2   2   8       61.76       64.52      3.58 o 
   3   2   8        1.24        0.74      0.34 o 
  -4   3   8        8.79        5.97      1.05 o 
  -3   3   8       12.03       11.87      1.17 o 
  -2   3   8        8.97        8.16      1.05 o 
  -1   3   8        8.95        8.02      1.48 o 
   0   3   8        9.73        7.11      1.31 o 
   1   3   8       72.35       68.37      3.84 o 
   2   3   8       13.64       13.65      1.70 o 
   3   3   8       11.74       13.39      1.31 o 
  -4   4   8        4.88        5.49      0.87 o 
  -3   4   8        0.74        0.13      0.48 o 
  -1   4   8       31.74       32.11      2.79 o 
   0   4   8       58.45       63.21      2.60 o 
   1   4   8       31.53       33.20      2.66 o 
   2   4   8       17.76       16.75      1.83 o 
   3   4   8       15.46       17.54      1.07 o 
  -4   5   8        0.77        1.09      0.44 o 
  -3   5   8        4.28        3.53      1.05 o 
  -2   5   8        2.03        2.40      0.87 o 
  -1   5   8       17.52       18.68      1.45 o 
   0   5   8       69.96       73.19      2.71 o 
   1   5   8        3.15        2.09      0.78 o 
   2   5   8        4.47        3.79      0.96 o 
   3   5   8       10.90        9.71      0.72 o 
  -4   6   8        3.63        3.88      0.70 o 
  -3   6   8       11.03       11.29      1.53 o 
  -2   6   8       19.20       15.79      1.92 o 
  -1   6   8        5.91        4.84      0.79 o 
   0   6   8       15.43       16.27      1.05 o 
   1   6   8        5.75        3.79      1.00 o 
   2   6   8        0.82        0.70      0.61 o 
   3   6   8        1.52        1.31      0.44 o 
  -4   7   8       11.48       13.61      1.18 o 
  -3   7   8       71.59       74.85      3.58 o 
  -2   7   8       79.02       81.40      4.10 o 
  -1   7   8        9.45        7.99      1.83 o 
   0   7   8       37.63       37.28      2.16 o 
   1   7   8        1.17        1.92      0.92 o 
   2   7   8       23.55       21.77      1.88 o 
  -3   8   8       34.07       40.75      2.49 o 
  -2   8   8       42.02       41.63      2.79 o 
  -1   8   8        0.53        0.12      0.32 o 
   0   8   8       15.13       16.42      1.29 o 
   1   8   8       16.59       15.92      1.74 o 
   2   8   8       18.47       16.97      1.57 o 
  -3   9   8       42.34       44.56      2.40 o 
  -2   9   8       28.15       29.62      2.22 o 
  -1   9   8       25.84       28.38      1.50 o 
   0   9   8        1.45        1.09      0.70 o 
   1   9   8       13.17       15.35      1.66 o 
   2   9   8       17.82       20.76      1.57 o 
  -3  10   8        3.83        3.27      0.65 o 
  -2  10   8        4.23        4.71      0.87 o 
  -1  10   8       16.56       19.25      1.14 o 
   0  10   8        5.00        6.50      1.09 o 
   1  10   8        7.95        8.37      1.13 o 
  -2  11   8       18.78       20.89      1.44 o 
  -1  11   8       11.65       14.30      1.26 o 
   0  11   8       15.79       19.28      1.61 o 
   1  11   8        4.53        3.93      0.49 o 
   0  12   8        9.88       14.17      1.22 o 
  -1  -9   9        8.51        7.06      0.87 o 
  -2  -8   9       10.37       10.99      1.09 o 
  -1  -8   9       17.15       19.37      1.57 o 
   0  -8   9        0.78        0.74      0.44 o 
   1  -8   9       24.32       26.09      1.57 o 
  -2  -7   9        8.33        8.37      1.05 o 
  -1  -7   9        1.82        2.09      0.65 o 
   0  -7   9       11.30       12.86      1.35 o 
   1  -7   9       24.57       27.62      1.79 o 
  -2  -6   9       10.33       12.21      1.31 o 
  -1  -6   9        0.64        0.44      0.52 o 
   0  -6   9        7.10        7.28      1.13 o 
   1  -6   9        6.12        8.02      1.05 o 
  -2  -5   9        5.21        5.67      1.00 o 
  -1  -5   9        0.03        0.57      0.57 o 
   0  -5   9        3.63        4.05      0.92 o 
   1  -5   9        7.22        7.63      1.13 o 
   2  -5   9        1.49        1.05      0.44 o 
  -3  -4   9       12.36       13.00      1.22 o 
  -2  -4   9        6.63        8.55      1.18 o 
  -1  -4   9        8.34        8.77      0.88 o 
   0  -4   9        5.68        5.05      0.85 o 
   1  -4   9       16.17       16.44      1.66 o 
   2  -4   9        0.24        0.31      0.44 o 
  -3  -3   9        3.37        3.05      0.70 o 
  -2  -3   9       14.76       15.60      1.08 o 
  -1  -3   9        2.60        4.53      1.05 o 
   0  -3   9       13.57       14.17      1.17 o 
   1  -3   9        7.98        7.28      1.13 o 
   2  -3   9        8.27        8.07      1.05 o 
  -3  -2   9        7.41        7.89      1.09 o 
  -2  -2   9        6.00        5.19      0.54 o 
  -1  -2   9        0.23        0.13      0.52 o 
   0  -2   9       25.38       26.40      1.56 o 
   1  -2   9       42.95       47.26      2.84 o 
   2  -2   9        8.63        9.20      1.13 o 
  -3  -1   9        3.31        2.70      0.74 o 
  -2  -1   9        4.46        3.79      0.87 o 
  -1  -1   9        4.97        4.84      1.05 o 
   0  -1   9        6.15        6.06      1.13 o 
   1  -1   9       58.08       65.00      3.32 o 
   2  -1   9       10.53       11.03      1.26 o 
  -3   0   9       29.25       27.75      2.09 o 
  -2   0   9        0.24        0.52      0.61 o 
  -1   0   9       56.26       53.16      3.27 o 
   0   0   9       27.32       31.54      2.36 o 
   1   0   9      147.56      144.29      4.94 o 
   2   0   9       22.33       26.00      1.88 o 
  -3   1   9        3.24        2.96      0.70 o 
  -2   1   9        4.46        4.40      1.00 o 
  -1   1   9        4.96        4.58      1.09 o 
   0   1   9        6.05        6.15      1.09 o 
   1   1   9       57.89       63.73      3.27 o 
   2   1   9       10.56       11.77      1.31 o 
  -3   2   9        7.65       10.47      1.18 o 
  -2   2   9        5.79        4.67      1.00 o 
  -1   2   9        0.23        0.44      0.65 o 
   0   2   9       25.52       26.08      2.42 o 
   1   2   9       43.15       44.56      2.71 o 
   2   2   9        8.62        8.72      1.13 o 
  -3   3   9        3.38        5.01      0.87 o 
  -2   3   9       14.77       15.70      1.70 o 
  -1   3   9        2.59        3.84      1.00 o 
   0   3   9       13.52       12.78      1.08 o 
   1   3   9        8.16        8.18      1.09 o 
   2   3   9        8.28        8.72      1.09 o 
  -3   4   9       12.08       14.96      1.40 o 
  -2   4   9        6.83        7.72      1.22 o 
  -1   4   9        8.35        7.33      1.26 o 
   0   4   9        5.85        5.33      0.56 o 
   1   4   9       16.14       15.30      1.59 o 
   2   4   9        0.23        0.13      0.39 o 
  -3   5   9       34.16       37.18      2.09 o 
  -2   5   9        5.21        5.06      0.96 o 
  -1   5   9        0.03        0.17      0.44 o 
   0   5   9        3.54        3.89      0.59 o 
   1   5   9        7.25        8.59      1.18 o 
   2   5   9        1.49        1.53      0.52 o 
  -3   6   9       16.37       17.45      1.35 o 
  -2   6   9       10.55       12.56      1.40 o 
  -1   6   9        0.63        0.04      0.48 o 
   0   6   9        6.99        6.43      0.96 o 
   1   6   9        6.13        6.80      1.05 o 
   2   6   9        1.28        0.96      0.39 o 
  -2   7   9        8.32        8.50      1.09 o 
  -1   7   9        1.88        2.70      0.70 o 
   0   7   9       11.24       12.38      1.26 o 
   1   7   9       24.53       27.92      1.88 o 
  -2   8   9       10.17       11.34      1.13 o 
  -1   8   9       17.23       18.93      1.44 o 
   0   8   9        0.72        0.31      0.35 o 
   1   8   9       24.18       27.31      1.66 o 
   0   9   9        4.29        3.27      0.57 o 
  -1  -3  10        0.66        0.70      0.35 o 
   0  -3  10        5.17        2.92      0.61 o 
  -1  -2  10        5.92        5.97      0.83 o 
   0  -2  10        2.30        1.83      0.57 o 
  -1  -1  10        5.39        5.93      0.87 o 
   0  -1  10       13.81       12.31      0.81 o 
  -1   0  10        5.55        5.93      0.87 o 
   0   0  10       30.93       28.62      1.79 o 
  -1   1  10        5.41        7.28      0.96 o 
   0   1  10       13.95       12.91      1.22 o 
  -1   2  10        5.94        7.50      0.96 o 
   0   2  10        2.32        2.22      0.57 o 
  -1   3  10        0.65        1.05      0.44 o 
   0   3  10        5.26        4.97      0.74 o 
  -1   4  10        7.91        7.85      0.92 o 
                                                 
